# Supplementary material for: Genome-Wide Identification of Basic Helix–Loop–Helix and NF-1 Motifs Underlying GR Binding Sites in Male Rat Hippocampus
Source: Endocrinology. 2017 Feb 13;158(5):1486–501. doi: 10.1210/en.2016-1929 (PMC5460825; doi:10.1210/en.2016-1929)
Supplement: Supplementary file 1 [file en.2016-1929.st1.xlsx]

## Sheet: Sheet1
Supplementary Table 1. Required information about antibodies.
Antibody Description	Manufacturer/Supplier	Cat Number	RRID	Antigen Sequence	Species Raised/Clonality	Dilution Used
anti-GR M-20	Santa Cruz Biotechnology Inc	sc-1004 X	AB_2155786	N-terminal GR alpha of mouse	Rabbit polyclonal	1 in 2000
anti-GR PA1-510A	Thermo Fisher	PA1-510A	AB_325823	(150)APTEKEFPKTHSDVSSEQQHLKGQTG(175)	Rabbit polyclonal	1 in 500
anti-GR PA1-511A	Thermo Fisher	PA1-511A	AB_2236340	(346)DQKPIFNVIPPIPVGSENWNRC(367)	Rabbit polyclonal	1 in 500
anti-NF-1 H-300	Santa Cruz Biotechnology Inc	sc-5567 X	AB_2153044	aa 1-300 of human NF-1	Rabbit polyclonal	1 in 1000
normal rabbit IgG	Santa Cruz Biotechnology Inc	sc-2027 X	AB_737197	Non-immune IgG purification	Rabbit polyclonal	3 in 1000
