# Supplementary material for: Genome-Wide Identification of Basic Helix–Loop–Helix and NF-1 Motifs Underlying GR Binding Sites in Male Rat Hippocampus
Source: Endocrinology. 2017 Feb 13;158(5):1486–501. doi: 10.1210/en.2016-1929 (PMC5460825; doi:10.1210/en.2016-1929)
Supplement: Supplementary file 2 [file en.2016-1929.st2.xls]

## Sheet: Sheet1
Supplementary Table 2. Primer pairs used for NF-1 ChIP qPCR.
Site Description	FOR primer	REV primer
distal promoter peak Per1	5'-CCAAGGCTGAGTGCATGTC-3'	5'-GCGGCCAGCGCACTA-3'
promoter peak Sgk1	5'-CGTACGACCGGACAGTGGA-3'	5'-GATATTTGGTTTCAGCTGGAGAGG-3'
Intronic peak Nfix	5'-AGCTGGGCTAGCATAGAGG-3'	5'-CTGGACTTCGCTCGTTCATTAG-3'
Intergenic peak 3500	5'-GTCAGCCAAACTGTGAAGCA-3'	5'-CATGGGTCTCAGAGGTAGGG-3'
Intergenic peak 1912	5'-GCAGCAGCAGTGTCCAT-3'	5'-GTCCCTATGCCAGCACATTAT-3'
negative control promoter Tat	5'-CAGCGACAGCCACCAAGCTGA-3'	5'-GCTCTGACCCAACGCCTCCCT-3'
