# Supplementary material for: Genome-Wide Identification of Basic Helix–Loop–Helix and NF-1 Motifs Underlying GR Binding Sites in Male Rat Hippocampus
Source: Endocrinology. 2017 Feb 13;158(5):1486–501. doi: 10.1210/en.2016-1929 (PMC5460825; doi:10.1210/en.2016-1929)
Supplement: Supplementary file 3 [file en.2016-1929.st3.xls]

## Sheet: Sheet1
Supplementary Table 3. Hippocampus GR binding sites identified by ChIP-seq in rat hippocampus.
chr	start	stop
chr5	165023127	165024400
chr20	8595866	8596933
chr10	59623528	59624789
chr3	167997579	167998718
chr1	125886247	125887492
chr20	31337547	31338556
chr11	67467887	67468916
chr14	84408909	84409842
chr3	2232727	2233695
chr8	51647900	51649080
chr7	129532393	129533519
chr8	51661666	51662680
chr19	64368068	64369002
chr10	55426280	55427323
chr7	125274254	125275250
chr3	130577220	130578256
chr10	15866897	15867405
chr10	55428417	55429587
chr4	62133199	62134386
chr12	26733025	26733577
chr2	206807284	206808310
chr10	52507993	52509092
chr3	128735800	128736942
chr18	71977702	71978673
chr10	37144728	37145657
chr1	208548478	208549441
chr7	123045189	123046208
chr3	170749565	170750070
chr3	14857837	14858753
chr3	88479322	88480317
chr5	144445240	144446505
chr16	20214660	20215756
chr2	160181440	160182774
chr10	84684974	84685908
chr6	133568133	133569173
chr20	31333477	31334663
chr1	125942601	125943563
chr7	77537106	77538042
chr3	154705479	154706627
chr5	129617139	129618142
chr12	42765274	42766442
chr3	12448782	12449710
chr1	228141748	228142703
chr20	10301963	10302928
chr4	209553438	209554459
chr3	11331484	11332393
chr17	14324218	14325183
chrX	115871310	115872282
chr8	117177668	117178456
chr20	31286881	31287860
chr19	65762215	65763112
chr6	112254290	112255365
chr17	56739024	56739883
chr10	63555430	63556347
chr4	226129223	226130009
chr5	171545224	171546186
chr6	37612720	37613286
chr20	10296118	10297147
chr12	15836693	15837331
chr10	15867429	15867867
chr3	154667023	154668140
chr13	30969054	30969803
chr7	123168159	123169306
chr11	81606834	81607826
chr18	50782695	50783677
chr4	224777950	224778843
chr15	62568769	62569470
chr8	127900356	127901079
chr16	60457424	60458098
chr20	48137481	48138483
chr13	57219821	57220676
chr4	165143005	165143891
chr1	95696761	95697743
chr18	5553362	5554334
chr1	248117234	248118366
chr8	116611081	116611606
chr2	52271405	52272405
chr4	31647615	31648573
chr6	137738314	137738827
chr10	16839151	16840251
chr1	26014649	26015621
chr5	69281887	69282815
chr1	254762645	254763505
chr10	102004219	102005062
chr1	135681416	135682198
chr9	18405735	18406777
chr9	113010851	113012145
chr7	70808297	70808758
chr9	93189047	93189943
chr4	243489057	243489971
chr1	168931321	168932150
chr1	228137986	228139156
chr6	43437868	43438524
chr3	14184408	14185422
chr6	145302113	145302839
chr5	170549162	170550116
chr8	51660851	51661528
chr4	177422396	177423280
chr12	41618943	41619936
chr7	72938803	72939638
chr14	87025349	87026169
chr12	30767184	30768151
chr15	8240655	8242169
chr14	44587666	44588581
chr8	51664228	51665150
chr20	10198943	10199858
chr11	90155717	90156467
chr5	77043463	77044479
chr11	35033578	35034098
chr20	7674417	7674815
chr19	70326766	70327675
chr3	183257181	183257832
chr17	32080981	32081701
chr2	51896867	51897633
chr4	186906547	186907567
chr8	47031653	47032568
chr9	62153703	62154261
chr2	217482210	217483026
chr1	48131142	48131980
chr7	141547620	141548181
chr8	52881993	52882876
chr15	3686521	3687384
chr13	95195830	95196714
chr17	24766172	24766888
chr16	1994350	1995503
chr6	39769498	39770521
chr17	15469158	15470083
chr4	186914190	186915213
chr8	64745857	64746717
chr17	8142963	8143976
chr13	118309917	118310472
chr2	208099175	208100077
chr10	86065244	86066041
chr9	84235801	84236612
chr8	118143472	118144150
chr1	142872534	142873473
chr20	48418325	48419074
chr8	67729179	67730152
chr2	230822265	230822722
chr11	35071437	35072366
chr9	40746193	40747103
chr10	94207971	94208907
chr15	109937600	109938288
chr4	11391359	11392203
chr2	161481221	161482506
chr16	71252698	71253262
chr20	10292257	10292864
chr11	38761829	38762579
chr13	40669004	40669829
chr6	145494755	145495558
chr1	80246451	80247440
chr12	32710375	32711213
chr1	142898966	142899981
chr9	9951015	9951848
chr1	99290912	99291755
chr3	156581090	156581921
chr3	156951050	156951651
chr1	274109109	274110057
chr6	112663512	112664411
chr8	49835939	49836971
chr2	8853052	8853925
chr13	41258381	41259442
chr1	171924633	171925468
chr20	10290971	10291887
chr5	158668634	158669428
chr19	54822477	54823297
chr4	64393326	64394128
chr19	67275486	67276177
chr1	143421535	143422551
chr10	86458752	86459254
chr15	28814247	28815163
chr10	101371779	101372657
chr11	34486159	34486665
chr6	24657631	24658457
chr1	125762364	125763336
chr5	156579093	156579952
chr18	27527026	27527573
chr10	84659802	84660553
chr18	62421997	62422861
chr1	229721173	229721961
chr7	109147104	109148081
chr11	72120782	72121595
chr3	160368020	160368945
chr15	11885371	11886771
chr12	39041168	39041942
chr9	49003622	49004486
chr1	88437916	88438705
chr10	86459266	86459806
chr20	21400156	21401056
chr12	24098814	24099571
chr17	87579222	87580279
chr6	43412844	43413665
chr7	120326250	120326983
chr3	131018732	131019596
chr20	10293947	10294686
chr4	179424464	179425277
chr7	108966582	108967979
chr2	144155501	144156287
chr2	230560548	230561400
chr18	49983809	49984678
chr4	215448651	215449497
chr5	154578197	154579059
chr16	7427040	7427970
chr10	74144191	74145017
chr1	268399837	268400644
chr12	49891806	49892572
chr7	12086646	12087593
chr20	50348111	50348649
chr3	170730969	170731760
chr5	159038831	159039702
chr3	168756630	168757375
chr12	53225247	53225955
chr15	91377818	91378724
chr5	171399865	171400699
chr5	170388609	170389539
chr4	188588551	188589396
chr5	4408544	4409411
chr8	51839559	51840760
chr3	179787968	179788659
chr15	111678781	111679557
chr10	25760302	25761072
chr1	247391617	247392429
chr18	27526531	27527008
chr1	203075476	203076354
chr4	142073155	142073599
chr1	168619209	168620243
chr9	46386374	46386916
chr2	229495862	229496284
chr1	228100051	228100947
chr5	74483390	74484291
chr1	90492302	90493157
chr16	4918256	4919023
chr4	217506845	217508158
chr2	143719566	143720567
chr4	67118562	67119401
chr3	115350902	115351303
chr2	113430287	113431067
chr2	20307381	20308129
chr6	106818942	106819807
chr17	51676552	51677033
chr11	33380098	33380946
chr17	56758980	56759782
chr10	58873955	58874872
chr10	86450510	86451009
chr14	46814539	46818305
chr15	32127280	32128092
chr16	19136504	19137298
chr1	88181473	88182001
chr7	59270164	59270960
chr3	88588106	88588811
chr14	104812913	104813810
chr3	168806967	168807592
chr9	81344365	81345194
chr4	217394014	217394886
chr16	9269544	9270330
chr1	167948199	167948973
chr11	76153336	76153894
chr12	18925121	18925938
chr8	46254762	46255535
chr15	48652424	48653235
chr1	81043556	81044118
chr12	39703400	39704238
chr3	88210690	88211640
chr15	19972099	19972854
chr10	16670208	16671125
chr9	14429965	14430825
chr12	38797682	38798506
chr8	14609331	14610060
chr5	120354159	120354689
chr14	32669627	32670358
chr17	78459824	78460648
chr14	89102852	89103334
chr1	223111383	223112162
chr12	50240618	50241253
chr18	55435114	55435863
chr3	16797270	16798080
chr14	76558127	76558973
chr16	21189437	21190234
chr6	109317666	109318475
chr5	170597044	170597915
chr8	53776679	53777322
chr1	205082780	205083574
chr5	168685346	168686319
chr2	237337172	237337828
chr18	55282651	55283643
chr8	22116329	22117130
chr5	95167514	95174630
chr12	38315767	38316690
chr3	181192596	181193292
chr10	10052130	10052824
chr1	41882838	41883320
chr5	148541833	148542648
chr5	164398273	164398915
chr1	26031005	26031863
chr15	93420002	93420465
chr8	118906515	118907255
chr6	69738532	69739220
chr3	146895322	146896097
chr14	89103439	89103935
chr12	18178035	18179304
chr3	160358095	160359002
chr1	95234361	95234845
chr15	62459086	62459941
chr3	126960132	126960910
chr6	135407743	135408409
chr14	85127354	85128384
chr8	65871775	65872307
chr11	67735398	67736215
chr4	142078531	142079045
chr7	139733260	139734172
chr12	18447754	18448532
chr16	47856233	47857072
chr5	120354775	120355211
chr10	39226012	39227232
chr3	88290732	88291531
chr5	82416585	82417417
chr13	76556059	76556721
chr7	29074253	29075120
chr2	51016410	51017135
chr5	13910513	13911252
chr19	64238140	64239017
chr8	105011673	105012385
chr1	129742180	129742974
chr12	9895157	9895915
chr11	80836406	80837287
chr10	89150320	89151083
chr8	67214589	67215302
chr6	35634488	35635110
chr1	95640524	95641514
chr14	7591938	7592671
chr4	30420235	30421123
chr1	248187046	248189271
chr4	208748240	208749010
chr13	31215934	31217062
chr10	63906483	63907245
chr17	25103124	25103912
chr19	68488135	68489132
chr17	83509011	83509538
chr11	75211941	75212339
chr7	67158668	67159479
chr8	12880769	12881792
chr19	28610867	28611689
chr8	126856098	126856815
chr2	62115471	62116247
chr6	134220874	134221705
chr1	74786965	74787788
chr13	76388317	76389165
chr14	88542789	88543784
chr20	31613323	31613851
chr19	66778524	66779288
chr5	160730070	160730759
chr19	11284554	11285598
chr12	19856762	19857644
chr2	52195912	52196912
chr1	80248571	80249291
chr7	117834022	117834824
chr7	83619698	83620592
chr3	118242745	118243336
chr1	13552768	13556325
chr10	108343664	108344278
chr4	62596414	62597166
chr13	57654189	57654957
chr3	183258948	183259724
chr8	117953913	117954420
chr17	52888466	52888942
chr1	50623846	50624531
chr7	120472301	120473044
chr14	46855387	46858839
chr6	2504679	2505451
chr2	197305907	197306723
chr18	33259333	33260430
chr5	143111221	143111783
chr10	42562702	42563439
chr6	59842419	59843188
chr20	5655304	5656081
chr3	2465839	2466995
chr16	73265246	73266055
chr8	51368758	51369556
chr9	98250787	98251476
chr17	72062439	72063198
chr2	45118902	45119689
chr20	31766014	31766386
chr15	47811671	47812163
chr10	53968675	53969435
chr16	20569208	20569977
chr6	132254248	132254936
chr16	58638206	58638858
chr14	46812437	46813821
chr12	48896645	48897225
chr17	87100639	87101398
chr3	52733904	52734714
chr6	9654283	9654932
chr1	49367304	49368053
chr11	67983706	67984537
chr2	79161463	79162046
chr13	103137116	103137863
chr9	16011054	16011822
chr8	128020821	128021640
chr17	6921666	6922463
chr8	116934809	116935597
chr1	247973670	247974523
chr17	67966977	67967777
chr5	95164882	95166436
chr9	44555741	44556362
chr16	31929441	31930246
chr10	14644565	14645271
chr10	14779781	14780544
chr8	102208785	102209617
chr12	11047735	11048527
chr7	91968878	91969618
chr17	7780104	7781270
chr15	13337663	13338379
chr1	54630839	54631666
chr3	86808201	86809285
chr4	209729726	209730388
chr20	15894302	15895006
chr2	199110878	199111587
chr5	120330830	120331783
chr6	139005696	139006591
chr12	15753030	15753755
chr5	62923224	62923957
chr11	77196981	77197853
chr3	149617453	149618345
chr8	62627810	62628518
chr15	111510684	111511437
chr4	237196882	237197347
chr13	105673860	105674612
chr1	281885263	281886018
chr1	13556359	13558953
chr16	24912274	24913136
chr6	123624039	123624784
chr8	45616449	45617281
chr5	170602390	170603370
chr16	20251133	20251807
chr19	11344664	11345525
chr1	272239737	272240200
chr4	149266509	149267221
chr3	170202727	170203426
chr1	76086102	76086503
chr13	72071312	72072046
chr17	80379005	80379751
chr12	38654864	38655482
chr2	57638691	57639478
chr9	66518655	66519170
chr16	19086049	19086916
chr3	153470640	153471513
chr16	70123090	70123805
chr18	28468407	28469162
chr2	135465040	135465848
chr12	15881223	15881957
chr8	114251313	114252090
chr18	27318828	27319554
chr13	105475340	105476108
chr8	62273518	62274309
chr6	141392128	141392836
chr3	98416885	98417539
chr13	102259438	102260209
chr14	46834150	46835130
chr5	170640268	170641125
chr13	95262225	95263051
chr10	59320221	59320918
chr2	281584664	281585333
chr6	112639402	112640103
chr12	26025575	26026045
chr4	208068830	208069538
chr20	47898442	47899277
chr20	31264070	31265385
chr7	63398988	63399389
chr14	46822917	46823399
chr12	46849084	46849639
chr8	71409706	71410501
chr17	8193001	8193737
chr6	144248840	144249697
chr19	69520142	69520909
chr10	29060489	29061245
chr20	13114489	13115118
chr11	81300647	81301408
chr10	18608097	18608823
chr10	42557457	42558316
chr6	135680139	135680823
chr2	246456394	246456888
chr8	107072114	107073205
chr15	17373774	17374507
chr10	85147317	85148402
chr15	38086586	38087353
chr5	142878362	142879040
chr1	232936453	232937283
chr8	23069294	23070459
chr9	100464179	100464612
chr15	48074896	48075389
chr6	120259426	120260286
chr1	159891700	159892415
chr1	228215234	228215970
chr11	34612863	34613542
chr4	149306553	149307369
chr5	154968094	154968797
chr10	37103828	37104585
chr5	131523974	131524774
chr2	48524117	48524709
chr13	108961427	108962266
chr3	131810507	131811831
chr18	56207177	56207861
chr10	4663775	4664557
chr4	58328098	58328758
chr16	18794992	18795715
chr3	169033091	169034022
chr9	94497751	94498507
chr14	46826029	46826798
chr11	72853687	72854242
chr2	141472550	141473311
chr5	63374162	63375134
chr20	44579930	44580275
chr10	89701837	89702619
chr11	80991371	80992575
chr2	143725494	143725968
chr19	62161344	62162089
chr15	8217143	8217840
chr4	149258002	149258676
chr3	163035777	163036633
chr10	96037641	96038415
chr1	13561122	13562298
chr10	30861008	30861801
chr10	86099455	86099903
chr1	51003706	51004453
chr12	7710816	7711452
chrX	12909573	12910393
chr1	168938411	168939198
chr2	218168860	218170227
chr3	127141518	127142263
chr10	62699508	62700411
chr12	52122945	52123741
chr2	104779684	104780467
chr10	20325776	20326566
chr8	66224689	66225785
chr15	48730473	48731266
chr1	82570841	82571467
chr8	64595413	64596240
chr2	222845737	222846552
chr10	109190128	109190639
chr10	91801660	91802336
chr3	14942352	14943125
chr15	48610322	48611041
chr16	7705517	7707191
chr9	96420795	96421547
chr2	202708296	202709051
chr6	48126111	48126826
chr20	12899629	12900208
chr7	136448838	136449624
chr1	86597643	86598407
chrX	115519614	115520378
chr19	70165410	70166284
chr15	2794259	2795015
chrX	12631001	12631473
chr3	153953996	153954734
chr12	45575304	45575968
chr2	81916615	81917554
chr20	31765528	31765931
chr6	54220560	54220977
chr17	24002691	24003487
chr20	13075599	13076263
chr1	233290339	233290960
chr18	63999169	63999865
chr10	86099019	86099425
chr9	43974803	43975636
chr10	98458834	98459415
chr8	43884609	43885365
chr14	46862248	46862939
chr13	56109721	56110528
chr2	208628943	208629768
chr2	124657873	124658638
chr3	180353875	180354663
chr13	95182769	95183413
chr1	13550520	13551464
chr6	51854241	51855029
chr10	62362680	62363450
chr8	88203183	88203988
chr14	77043547	77044459
chr16	3591920	3592679
chr8	39503833	39504415
chr9	94107968	94108745
chr8	45247560	45248265
chr14	7276865	7277485
chr13	41264651	41265469
chr19	58318361	58319060
chr18	27010051	27010749
chr7	91216851	91217686
chr1	240262072	240262727
chr12	38555819	38556626
chr13	73425790	73426512
chr19	828723	829448
chr2	134264626	134265016
chr3	167067167	167067939
chr15	73046253	73047067
chr11	77327255	77328118
chr13	84694599	84695312
chr7	11845058	11845761
chr10	64629340	64630057
chr1	173497416	173498050
chr7	23700607	23701428
chr6	156081478	156082354
chr12	10922894	10923658
chr14	3586785	3587668
chr12	39744135	39744801
chr8	23437048	23437626
chr2	48899452	48900247
chr8	78430687	78431535
chr16	71343305	71344050
chr2	99943500	99944188
chr5	54223897	54224561
chr12	33320381	33320700
chr4	243193904	243194337
chr2	9480750	9481332
chr19	68098716	68099459
chr18	78472769	78473541
chr8	61324652	61325046
chr6	57092071	57092971
chr13	75412392	75413085
chr1	90671271	90671970
chr5	78879914	78880702
chr1	254350146	254350951
chr19	36864711	36865100
chr2	206913070	206913849
chr2	50293496	50294178
chr15	41256652	41257364
chr15	71178745	71179191
chr14	7035122	7035864
chr5	164158251	164159059
chr1	168026391	168027106
chr8	22768085	22768716
chr5	63612223	63612882
chr11	61265592	61266249
chr19	69598897	69599789
chr14	82508894	82509615
chr2	203875528	203876626
chr16	48980974	48981701
chr3	18272011	18272634
chr8	72094170	72094696
chr8	66249471	66250297
chr10	41476327	41477076
chr12	41425843	41426502
chr6	144492596	144493379
chr11	76311791	76312435
chr19	5824766	5827200
chr11	77618548	77619373
chr1	182407228	182407896
chr11	65400248	65401021
chr17	68294546	68295185
chr10	74094618	74095170
chr6	153493712	153494024
chr1	264431877	264432612
chr8	50518369	50519203
chr10	53282747	53283580
chr9	49150826	49151289
chr11	38681168	38681975
chr19	11265521	11266301
chr1	184265154	184265906
chr14	46808382	46810287
chr13	56118953	56119728
chr1	63311715	63312359
chr14	46697912	46698948
chr2	206975700	206976452
chr8	110957594	110958363
chr4	197058546	197059197
chr2	262707322	262708080
chr20	6543394	6544168
chr15	48048203	48048890
chr2	167562352	167563223
chr5	155101093	155101850
chr6	3443660	3444285
chr10	90246370	90247124
chr7	12162271	12162972
chr5	75850772	75851501
chr8	70282115	70282846
chr2	53736893	53737590
chr14	48896733	48897335
chr1	281546794	281547497
chr4	216217335	216218053
chr5	153877555	153878340
chr9	118258692	118259432
chr5	145990735	145991479
chr1	147681099	147681799
chr1	22703583	22704365
chr18	47425520	47426260
chr5	76419164	76419879
chr1	170711692	170712419
chr10	108711191	108712206
chr4	216304659	216305330
chr4	154321609	154322425
chr10	37401748	37402385
chr6	120242044	120242763
chr7	119653273	119653969
chr8	105463053	105463868
chr2	123126847	123127612
chr3	11496497	11497202
chr13	57225380	57226101
chr9	96189579	96190295
chr5	176345796	176346461
chr12	40857382	40858093
chr15	22372998	22373853
chr1	102229337	102229868
chr18	3622024	3622729
chr1	205746035	205746764
chr7	29263464	29264159
chr9	99058755	99059438
chr14	46701321	46702357
chr7	33471090	33471766
chrX	123578349	123578987
chr2	40655040	40655806
chr3	160927884	160928635
chr2	217281225	217281925
chr3	10955415	10956127
chr3	99689080	99689812
chr10	56392324	56392777
chr7	141608231	141609120
chr3	17310223	17310948
chr14	46818493	46820564
chr6	40509599	40510298
chr10	66052878	66053539
chr5	42691706	42692402
chr11	48373033	48373713
chr8	61437676	61438404
chr5	153910348	153911105
chr5	155727517	155728275
chr16	19553188	19553819
chr11	72044139	72044824
chr5	176148564	176149335
chrX	114999780	115000526
chr14	46813947	46814281
chrX	123155435	123156126
chr19	36863985	36864553
chr12	51631653	51632670
chr10	20366970	20367457
chr19	5810037	5810557
chr12	26836608	26837114
chr1	143093050	143093872
chr17	22965490	22966188
chr9	10095315	10095939
chr19	33637358	33638128
chr20	6408870	6409504
chr5	12839545	12840235
chr7	25405040	25405800
chr3	39743620	39744353
chr13	72765324	72766018
chr3	171298373	171299060
chr3	170532988	170533645
chr17	51724091	51724928
chr11	35984127	35984744
chr12	19286635	19287103
chr10	65136639	65137381
chr2	11728932	11729395
chr19	68612104	68612565
chr1	228813648	228814436
chr2	161398651	161399463
chrX	30020574	30021389
chr2	208617755	208618435
chr7	27096103	27096846
chr5	165505357	165506051
chr12	42115246	42115899
chr2	217292510	217293228
chr6	113938962	113939651
chr16	1745891	1746672
chr5	76157657	76158386
chr1	183916336	183916997
chr1	221220192	221220891
chr9	12943457	12943851
chr9	25891959	25892693
chr10	63591594	63592373
chr18	78454953	78455713
chr7	29327442	29328131
chr1	177576923	177577789
chr14	36614420	36615799
chr13	54582368	54583039
chr1	15384590	15385315
chr10	11739553	11740114
chr3	98376090	98376839
chr8	53132193	53132899
chr8	36275610	36276317
chr3	166178583	166179314
chr6	51622324	51623033
chr4	58984961	58985668
chr1	13500075	13501101
chr13	99969041	99969663
chr14	46820960	46821584
chr15	63416100	63416836
chr1	160370052	160370733
chr2	113671819	113672606
chr12	45753683	45754570
chr14	46829093	46829371
chr14	48305395	48305882
chr9	37752867	37753592
chr4	182844683	182845473
chr15	154576	155081
chr1	126094756	126095585
chr1	225950887	225951537
chr3	128523568	128523957
chr16	17486909	17487668
chr4	246266643	246267410
chr20	32113523	32114273
chr5	95177984	95179287
chr5	103273048	103273872
chr10	75541496	75542264
chr15	111392947	111393590
chr18	55421335	55421983
chr1	170517943	170518292
chr8	116286642	116287351
chr2	254307810	254308751
chr12	19674542	19675611
chr3	86065366	86065997
chr3	86024856	86025600
chr4	165150503	165151156
chr17	53300568	53301335
chr5	170650239	170650974
chr10	57056929	57057677
chr3	11652439	11653199
chr6	85724876	85725730
chr3	57580366	57581048
chrX	11005324	11006143
chr1	287925306	287926102
chr8	128270095	128270812
chr11	67053570	67054280
chr8	78836892	78837632
chr5	170398074	170398821
chr6	85806035	85807036
chr11	72571288	72572085
chr15	52195527	52196758
chr1	141976907	141977240
chr3	160403780	160404460
chr1	13529286	13530038
chr14	46822392	46822685
chr16	7803716	7804401
chr19	64748042	64748895
chrX	11013932	11014871
chr8	82135195	82135948
chr6	85790114	85790887
chr14	46860538	46861713
chr3	130718425	130719202
chr6	20343197	20343895
chr1	152886871	152887584
chr16	72019417	72020102
chr18	13734200	13734911
chr14	86238990	86239682
chr10	106873008	106873719
chr17	60240941	60241730
chr2	222262488	222262919
chr7	73310116	73310818
chr7	120423229	120423576
chr20	11446974	11447766
chr14	91723622	91724397
chr10	82579346	82580043
chr16	26627273	26627998
chr9	114436434	114437189
chr1	47307102	47307682
chr10	57077366	57078053
chr18	55427932	55428620
chr7	11782139	11782857
chr17	92136391	92137199
chr14	84653105	84653844
chr6	69518275	69518996
chr18	56992455	56993353
chr7	12892667	12893401
chr20	31322501	31323159
chr6	43334097	43334832
chr14	46791510	46791908
chr10	38667700	38668740
chr10	57113855	57114442
chr9	100433408	100434066
chr10	39948691	39949386
chr14	11010023	11011133
chr11	78571415	78572154
chr3	137420470	137421336
chr6	119324980	119325632
chr2	226419504	226420252
chr6	112323675	112324457
chr5	19614450	19615177
chr10	57069123	57069717
chr4	232363450	232364044
chr20	10751666	10752318
chr14	80994489	80995185
chr1	49354204	49354934
chr10	94284351	94284867
chr3	64265540	64266258
chr8	45179918	45180626
chr13	54384499	54385171
chr4	154101696	154102509
chr9	112953863	112954869
chr3	2119092	2119806
chr12	27646640	27647238
chr7	70660088	70660539
chr1	33630479	33631071
chr7	78231198	78231892
chr7	27386165	27387054
chr11	76385471	76386203
chr5	120489684	120490412
chr3	9141079	9141722
chr10	74665988	74666754
chr18	63080604	63081399
chr15	46375854	46376564
chr10	14692249	14693053
chr2	64747557	64748327
chr6	85763550	85764273
chr6	141165089	141165677
chr8	46639904	46640611
chr1	185024779	185025623
chr3	163390216	163390919
chr1	233890454	233891059
chr20	12353991	12354756
chr20	7152708	7153272
chr13	53691666	53692430
chr1	231850499	231851176
chr10	91475903	91476553
chr18	78447387	78448071
chr4	188325469	188326195
chr6	153493061	153493606
chr16	20071320	20072193
chr6	38261067	38261760
chr8	60104173	60104815
chr17	78547960	78548611
chr5	95179913	95181091
chr1	232938537	232939356
chr2	103004396	103005039
chr9	96630922	96631620
chr3	169350588	169351339
chr2	246528687	246529326
chr10	29704491	29705205
chr6	79633100	79633712
chr10	55484233	55484865
chr3	86010338	86011038
chr9	9796321	9797044
chr10	46349653	46350321
chr14	46741933	46742513
chr7	141503029	141503837
chr11	38759315	38759954
chr6	85713109	85713969
chr5	141820444	141821175
chr19	64549610	64550374
chr6	110313815	110314517
chr2	246611930	246612627
chr3	156118897	156119564
chr15	63184713	63185394
chr10	104018483	104019070
chr14	82971335	82972098
chr3	171102528	171103258
chr1	266925538	266926163
chr1	273912249	273912895
chr5	95166488	95167406
chr20	9817557	9818271
chr4	183200556	183201325
chr1	17221234	17221969
chr16	3867211	3867822
chr3	28145908	28146471
chr14	20444504	20445367
chr18	73640237	73640859
chr10	42624073	42624717
chr19	68569559	68570203
chr11	54381991	54382578
chr10	59504101	59504775
chr16	60885602	60886255
chr8	69768972	69769635
chr19	11880758	11881869
chr20	39975311	39976004
chr16	79335282	79335934
chr19	69254365	69255067
chr16	20448826	20449525
chr1	172662613	172663217
chr1	13548697	13549270
chr3	183037467	183038130
chr12	51885471	51886328
chr12	45983441	45984120
chr2	229934853	229935675
chr3	88990707	88991357
chr4	150345917	150346666
chr1	267779536	267780215
chr10	9881140	9881844
chr5	69297305	69298017
chr3	77650179	77650888
chr3	153784818	153785543
chr3	168772660	168773360
chr5	77756930	77757838
chr11	72964577	72965365
chr9	59675454	59676153
chr2	237045327	237046055
chr19	28115482	28116159
chr14	46742685	46742945
chr9	81241209	81241875
chr5	109042700	109043299
chr2	176684598	176685263
chr13	56169886	56170611
chr2	76017446	76018239
chr7	132150567	132151354
chr10	96002570	96003391
chr15	62657040	62657798
chr12	52537134	52537941
chr2	102521141	102521874
chr5	79039449	79039997
chr15	48668356	48669193
chr2	273072643	273073391
chr5	156370113	156370815
chr10	91212335	91212858
chr1	115289179	115289852
chr5	151031296	151032049
chr10	11799252	11799971
chr15	55607545	55608301
chr16	5485441	5486188
chr10	92071922	92072826
chr5	129546147	129546780
chr1	206703254	206704189
chr14	46805644	46806134
chr14	94758796	94759458
chr9	73902639	73903431
chr15	52677838	52678446
chr1	254384608	254385500
chr19	67850866	67851536
chr1	72594102	72594497
chr7	122544530	122545232
chr17	33246066	33246796
chr17	6620782	6621573
chr2	177091639	177092383
chr15	43825743	43826391
chr10	86433499	86434145
chr1	170712447	170712823
chr12	24652464	24653157
chr13	40101154	40101777
chr3	18303234	18303984
chr16	67959791	67960597
chr7	120957709	120958443
chr11	59849857	59850524
chr8	110662195	110662745
chr11	47344050	47344775
chr19	40825018	40825838
chr15	3682635	3683483
chr7	71422370	71423094
chr17	65064387	65065043
chr10	55753901	55754615
chr5	149690463	149691170
chr1	13498635	13499369
chr1	198429543	198430303
chr5	144407135	144407782
chr2	161506598	161507297
chr19	50932692	50933531
chr1	268405141	268405769
chr3	2632394	2633031
chr10	74690055	74690776
chr9	17090555	17091223
chr7	114903004	114903699
chr16	47438160	47438682
chr9	99103088	99103746
chr13	75150296	75150910
chr3	170834829	170835443
chr1	107118617	107119054
chr5	171218153	171219045
chr11	75212466	75212832
chr1	161891238	161892019
chr16	49417031	49417786
chr5	134989934	134990612
chr1	182585130	182585825
chr5	174161382	174161871
chr6	59493461	59494117
chr17	77266125	77266832
chr9	26386675	26387382
chr12	38668078	38668581
chr15	51950685	51951381
chr14	38923794	38924578
chr10	10068841	10069519
chr8	44799363	44800065
chr13	48234604	48235360
chr8	91073161	91073900
chr6	137749385	137750066
chr4	243591918	243592615
chr14	38624202	38625122
chr14	46859115	46860105
chr5	141903438	141904594
chr9	25881067	25881799
chr17	72357841	72358560
chr15	36422128	36422844
chr14	46863470	46864183
chr5	66804690	66805183
chr9	30826788	30827209
chr1	50369624	50370347
chr15	47831175	47831522
chr2	202629336	202630432
chr1	17151001	17151619
chr4	59014873	59015628
chr9	41258868	41259597
chr1	83833460	83834156
chr20	23923817	23924319
chr18	38160438	38160914
chr2	249810590	249811248
chr13	82268241	82268883
chr2	237606325	237607014
chr8	100575577	100576346
chr5	95176836	95177882
chr14	13451361	13452028
chr10	108795857	108796583
chr2	276031224	276031893
chr5	145899943	145900572
chr1	240617769	240618413
chr9	26316006	26316996
chr10	19875558	19876019
chr18	72025052	72025724
chr8	70183788	70184399
chr1	141881457	141882122
chr6	58730378	58731103
chr3	168071907	168072461
chr3	131510627	131511299
chr8	57594630	57595215
chr11	75687484	75688325
chr19	64586078	64586654
chr18	14302431	14303203
chr5	173379434	173380166
chr17	91770267	91770918
chr3	183402812	183403584
chr10	4609425	4610145
chr5	145348292	145348895
chr12	29837203	29837846
chr11	70040738	70041368
chr12	53966562	53967352
chr1	258020439	258021182
chr20	48422905	48423760
chr1	22459092	22459758
chr2	63619827	63620701
chr7	100516844	100517588
chr17	9475098	9475931
chr4	180486008	180486621
chr1	258062628	258063426
chr1	254354003	254354853
chr12	14145208	14145995
chr17	83509634	83509985
chr4	215020149	215020830
chr4	197000657	197001475
chr12	50050256	50051072
chr6	43314622	43315296
chr12	29020492	29021169
chr14	46716624	46716886
chr3	127251960	127252595
chr3	35956275	35956929
chr16	15001943	15002562
chr19	64491614	64492332
chr6	136780732	136781558
chr17	14622878	14623533
chr7	26812453	26813050
chr11	40119676	40120370
chr13	88806102	88806869
chr1	63397427	63398008
chr9	92673080	92673986
chr3	158880760	158881382
chr6	34930207	34930896
chr13	113646659	113647609
chr1	13536990	13537390
chr14	46757318	46758227
chr17	8710356	8711117
chr8	122216491	122217179
chr16	79284986	79285613
chr3	170847265	170848053
chr5	79527017	79527554
chr8	49839597	49840402
chr10	105096117	105096807
chr6	39269513	39270278
chr11	38824298	38824930
chr6	50704469	50705174
chr14	46700102	46701018
chr10	16755660	16756363
chr6	112415824	112416510
chr7	62163351	62163838
chr10	39951362	39952044
chr7	18586627	18587240
chr3	168988377	168988893
chr9	100367763	100368363
chr1	207685140	207685911
chr7	32095542	32096253
chr15	43869001	43869708
chr2	262614829	262615543
chr8	52816656	52817253
chr16	72230208	72230901
chr5	144380974	144381485
chr2	267440956	267442070
chr16	1969923	1970510
chr3	86671933	86672641
chr10	16672609	16673255
chr13	77701556	77702204
chr3	156457351	156458019
chr8	117427510	117428181
chr1	227423481	227424090
chr1	255294563	255295258
chr8	86957395	86958063
chr14	46833292	46833821
chr14	46743102	46743985
chr18	30648159	30648868
chr1	207709184	207709912
chr4	64152787	64153490
chr17	33259259	33259850
chr10	64240861	64241492
chr1	101545749	101546445
chr11	37533731	37534412
chr2	199034253	199034939
chr9	81089133	81089745
chr3	170579658	170580374
chr4	224230082	224230797
chr13	76295761	76296434
chr2	260715473	260716160
chr5	68924833	68925431
chr16	3459177	3459841
chr6	135700055	135700508
chr10	95341589	95342318
chr3	171568097	171568914
chr7	123845380	123846036
chr12	13542545	13543167
chr3	167991577	167992089
chr1	193957553	193958281
chr15	55943613	55944235
chr7	119580234	119580817
chr6	53233186	53233817
chr11	38121167	38121933
chr14	7209256	7209583
chr9	30804525	30805203
chr12	25550888	25551518
chr14	46827794	46828083
chr8	47020115	47020807
chr2	99908280	99908909
chr14	81422743	81423432
chr1	13559218	13559594
chr19	68051806	68052271
chr18	51791632	51792340
chr10	94102274	94102985
chr4	234562531	234563134
chr1	13551507	13552523
chr6	40594491	40595115
chr2	47167633	47168413
chr5	142390797	142391472
chr6	39271974	39272881
chr7	65390339	65390973
chr2	116526134	116526872
chr4	204953415	204954126
chr6	57241229	57241865
chr5	26740859	26741521
chr13	55498765	55499392
chr9	81582714	81583449
chr16	6687396	6688005
chr6	22278386	22279136
chr11	50715403	50716243
chr5	109502526	109503230
chr8	79223149	79223963
chr4	165558314	165558966
chr9	27936908	27937499
chr16	1795923	1796433
chr18	59829170	59829916
chr10	97072431	97073155
chr14	114253912	114254656
chr2	100190253	100191042
chr9	60450376	60451021
chr14	3611058	3611829
chr8	110610612	110611083
chr18	26581372	26581994
chr10	36014180	36014982
chr6	22315382	22315783
chr5	75851565	75852064
chr10	8842450	8843197
chr11	80478313	80478907
chr9	62121991	62122771
chr3	116668426	116669071
chr12	10388260	10388893
chr17	21606116	21606756
chr1	272681090	272681809
chr8	67411931	67413031
chr8	51673299	51673855
chr16	69063343	69064018
chr12	41539153	41539927
chr1	168882648	168883325
chr14	46810580	46810877
chr2	100236432	100237073
chr8	47255098	47255818
chr4	2837314	2837968
chr13	74067847	74068374
chr5	160048383	160049175
chr6	3492400	3493204
chr12	51251543	51252183
chr16	18806472	18807207
chr10	9621826	9622582
chr7	23785031	23785754
chr2	206832372	206832998
chr14	107500905	107501697
chr7	63252650	63253358
chr6	55375219	55375730
chr1	170376885	170377257
chr5	95174769	95176725
chr2	139135828	139136439
chr20	31975099	31975732
chr15	61598294	61598958
chr1	46732031	46732720
chr5	150526164	150526755
chr1	145631451	145632079
chr18	50773675	50774299
chr20	24173264	24173922
chr12	48932298	48932957
chr10	13819558	13820195
chr2	217738600	217739224
chr18	78682690	78683330
chr1	5885613	5886385
chr19	70009377	70010038
chr1	286595429	286596043
chr1	128201710	128202383
chr4	4521226	4522517
chr16	930877	931602
chr6	134663915	134664674
chr6	39262180	39263693
chr6	96310362	96310979
chr4	222550118	222550707
chr14	13529442	13530239
chr6	119267814	119268488
chr17	89581767	89582699
chr15	22668374	22668968
chr16	2816461	2817185
chr10	1786817	1787549
chr11	61402158	61402689
chr9	49466154	49466738
chr15	49506313	49506979
chr20	15022794	15023411
chr10	102646768	102647900
chr7	125604715	125605397
chr14	37103301	37103891
chr8	66891038	66891670
chr4	198428315	198429120
chr1	13563162	13564831
chr17	17687482	17688092
chr9	868594	869235
chr7	123591058	123591785
chr3	159417261	159417956
chr1	262362375	262363740
chr2	133974634	133975345
chr12	29977854	29978576
chr8	121110626	121111401
chr20	22226595	22227299
chr13	76523304	76524367
chr7	123042401	123042973
chr13	88128364	88129106
chr7	118150377	118151055
chr5	140290927	140291572
chr2	52620316	52620983
chr4	9928218	9928898
chr13	76950767	76951998
chr1	193520530	193521281
chr9	43962069	43962991
chr15	22365458	22366029
chr3	180114532	180115235
chr4	58181142	58181818
chr10	96188643	96189334
chr4	56697247	56697572
chr6	109013158	109013751
chr7	60296285	60296956
chr8	70925291	70925920
chr2	142501810	142502538
chr5	82657281	82657981
chr14	46853835	46855103
chr9	61491437	61492013
chr8	36744265	36744977
chr3	18154372	18155048
chr10	63360766	63361403
chr14	94572376	94572902
chr12	31928660	31929330
chr12	26256469	26257220
chr20	9821535	9822210
chr3	2684297	2685114
chr1	83522031	83522693
chr3	50523060	50523560
chr2	219908939	219909649
chr9	112935884	112936422
chr6	39762869	39763522
chr9	44556833	44557473
chr1	170708586	170709145
chr2	218162830	218163471
chr9	113303638	113304261
chr8	84345473	84346029
chr2	167761818	167762489
chr6	8101833	8102553
chr7	37981139	37981823
chr1	144317231	144318030
chr1	259033001	259033639
chr14	46811627	46812165
chr2	44508971	44509660
chr7	126059210	126060002
chr1	222492649	222493325
chrX	64167346	64168121
chr14	46699189	46699777
chr3	28523060	28523624
chr16	58532190	58532677
chr17	42371981	42372896
chr5	159246583	159247257
chr3	87074138	87074847
chr18	1704535	1705309
chr11	81299209	81299805
chr3	130387380	130388017
chr1	45205645	45206387
chr17	77784926	77785531
chr4	58988243	58988706
chr6	21067863	21068731
chr7	75375878	75376607
chr5	145044077	145044724
chr11	40978747	40979399
chr12	38385639	38386349
chr8	44986495	44987147
chr12	29010573	29011227
chr15	62804709	62805361
chr10	61978530	61979210
chr12	3926137	3926893
chr7	100880676	100881201
chr6	59066230	59066933
chr3	99133007	99133687
chr1	9988233	9988884
chr9	16501596	16502168
chr17	76868600	76869378
chr7	115820083	115820700
chr13	31312135	31313220
chr14	33779737	33780360
chr16	61406144	61406812
chr12	39373882	39374555
chr12	4176215	4176839
chr3	156165370	156166160
chr7	69428931	69429667
chr18	15701141	15701733
chr1	194028856	194029502
chr17	9467896	9468484
chr6	137729747	137730357
chr2	90324021	90324673
chr3	16069456	16069903
chr18	59971096	59971745
chr1	88148510	88149183
chr15	64773855	64774695
chr2	230273805	230274448
chr1	233949391	233950017
chr20	32868384	32868973
chr4	233023257	233023946
chr2	175383385	175384019
chr1	13537412	13537815
chr1	88563883	88564504
chr1	141869420	141870056
chr11	37530519	37531448
chr9	12337122	12337758
chr17	76477825	76478505
chr2	133671289	133671933
chr1	103249929	103250502
chr10	58822234	58822853
chr10	86466072	86466693
chr2	76011428	76012118
chr4	150084499	150085146
chr1	185670073	185670699
chr12	17373481	17374267
chr6	146834075	146834675
chr1	189011250	189011538
chr9	92294903	92295523
chr18	15670875	15671489
chr4	182488864	182489360
chr3	131867425	131867884
chr6	38513079	38513803
chr14	94939962	94940536
chr7	129655573	129656283
chr15	43670818	43671552
chr20	50346600	50347252
chr6	81241095	81241885
chr8	71655099	71656133
chr1	277596870	277597557
chr1	184127288	184127913
chr8	55912998	55913603
chr15	27503493	27504235
chr1	126525333	126525862
chr9	86749671	86750574
chr6	35558359	35558989
chr19	70142177	70142670
chr1	250560446	250561165
chr5	39027179	39028236
chr18	25927952	25928484
chr14	33089118	33089653
chr5	173210498	173211266
chr6	133712346	133712974
chr5	132398566	132399239
chr19	5819869	5820306
chr10	66519136	66519819
chr1	194889176	194889850
chr6	38853965	38854486
chr1	266853718	266854342
chr17	31853146	31853510
chr13	105794537	105795694
chr8	12247352	12248130
chr4	59105195	59105931
chr1	181165680	181166303
chr4	179589120	179589780
chr10	83301873	83302522
chr6	24733641	24734234
chr6	60381798	60382538
chr11	90405516	90406299
chr3	52687125	52687791
chr4	192295871	192296561
chr17	52956762	52957413
chr10	89178484	89179050
chr7	140755543	140756197
chr2	19127221	19127930
chr13	82430346	82431042
chr20	15854921	15855562
chr18	38163405	38163856
chr5	130374384	130374904
chr1	126297267	126298015
chr12	51607590	51608274
chr12	43421396	43422122
chr4	7659080	7659791
chr18	64662868	64663437
chr5	157412352	157412976
chr20	6521672	6522230
chr3	131126903	131127412
chr1	48495017	48495655
chr1	248192821	248193631
chr12	52049146	52049777
chr3	124383089	124383695
chr1	204897072	204897697
chr15	8877871	8878379
chr5	145988956	145989562
chr19	64496292	64496972
chr15	63447508	63448155
chr10	34086059	34086647
chr1	12759804	12760423
chr11	38383773	38384467
chr12	40909300	40909953
chr11	90835246	90835956
chr16	1648723	1649154
chr10	85571965	85572594
chr7	128225152	128225803
chr12	45316247	45316749
chr2	158945529	158946157
chr11	66728435	66729112
chr1	14184966	14185665
chr1	221860378	221860750
chr7	75684384	75685086
chr19	53684900	53685513
chr14	46830938	46831988
chr1	16604720	16605346
chr12	43794558	43795246
chr16	11053243	11053643
chr8	65860930	65861528
chr5	160394620	160395177
chr6	45161369	45161958
chr4	59005739	59006434
chr13	30937644	30938346
chr6	47464649	47465305
chr4	58419100	58419742
chr9	114361944	114362803
chr1	45316705	45317489
chr3	130854273	130854888
chr1	217844862	217845449
chrX	115875013	115875696
chr2	12176060	12176681
chr18	69457044	69457484
chr1	5102667	5103360
chr8	67123397	67123902
chr1	225200146	225200706
chr2	112007706	112008243
chr1	208456734	208457460
chr1	126144470	126145190
chr16	54044697	54045324
chr12	4083000	4083544
chr7	12475398	12475997
chr12	48632304	48632916
chr18	39469899	39470520
chr18	73355162	73355799
chr17	89530611	89531193
chr6	56975649	56976237
chr8	96923242	96923871
chr15	23866314	23866935
chr12	29441294	29441941
chr19	5814073	5815006
chr18	64455289	64455868
chr12	41268077	41268757
chr7	707666	708089
chr15	75222808	75223616
chr15	15529898	15530658
chr7	73477010	73477719
chr4	215102932	215103683
chr17	89598948	89599626
chr13	114250207	114250828
chr16	72558783	72559759
chr6	20344901	20345468
chr14	70816954	70817511
chr14	82093205	82093893
chr3	166361848	166362561
chr20	36503271	36503899
chr4	55999441	56000123
chr13	99503139	99503852
chr6	132651633	132652283
chr1	95534416	95534974
chr3	11143682	11144485
chr6	102786611	102787369
chr1	264726777	264727404
chr10	2787766	2788330
chr3	142848150	142848845
chr10	62211388	62211953
chr11	71890213	71890751
chr16	79221633	79222233
chr18	47223792	47224533
chr2	219668797	219669408
chr1	184895757	184896401
chrX	12389371	12389829
chrX	116898471	116899171
chr3	146484506	146484878
chr5	63316857	63317368
chr12	41433744	41434439
chr3	27504332	27505146
chr4	205168772	205169693
chr6	102757075	102757711
chr20	10505589	10506240
chr4	226236766	226237331
chr8	39999051	39999569
chr4	224470825	224471496
chr4	187126346	187126991
chr13	103855402	103856188
chr14	88485389	88486174
chr5	12721012	12721721
chr6	39274014	39274847
chrX	115872388	115873190
chr12	24111489	24112013
chr2	227650062	227650735
chr17	9220645	9221267
chr14	14887431	14888275
chr20	31342868	31343441
chr17	6745420	6746063
chr17	15363559	15364033
chr2	169676043	169676722
chr5	140892381	140892933
chr10	86026583	86027150
chr1	137538337	137539032
chr4	66528870	66529682
chr7	118259590	118260240
chr10	13632301	13632825
chr14	46765764	46766286
chrX	11735058	11735761
chr5	130238368	130238978
chr14	48844449	48845002
chr1	102849469	102850185
chr18	60460215	60460831
chr14	39308847	39309539
chr5	150263890	150264372
chr16	19068834	19069653
chr7	128234451	128235150
chr4	188211403	188212006
chr6	37323981	37324665
chr19	5821010	5821369
chr7	31976559	31977234
chr9	71848596	71849149
chr9	44988088	44988568
chr2	197724887	197725575
chr16	85312203	85312827
chr13	76403047	76403582
chr1	247692746	247693686
chr10	56581492	56582186
chr5	67108427	67109177
chr10	88944509	88945230
chr14	46829916	46830206
chr4	191157201	191157884
chr10	62796242	62796777
chr6	24551451	24552028
chr14	94141529	94142275
chr6	39270441	39271183
chr20	48626383	48627098
chr9	43588959	43589507
chr10	57053293	57053945
chr8	128679085	128679759
chr2	79515582	79516347
chr11	92196759	92197532
chr13	80015235	80015889
chr4	163778175	163778832
chr10	82623547	82624001
chr18	74254380	74254961
chr9	54530239	54530845
chr4	198618626	198619318
chr20	44580420	44580775
chr8	115679001	115679730
chr1	130109888	130110352
chr19	5812698	5813378
chr5	153693782	153694370
chr5	109045674	109046225
chr10	2800622	2801073
chr14	5127605	5128198
chr5	104631882	104632461
chr9	7452328	7452930
chr3	160473032	160473772
chr2	113976189	113976769
chr1	194210617	194211288
chr19	33641305	33642105
chr10	96539471	96539985
chr1	72593598	72593924
chr2	222172549	222173089
chr11	38782076	38782788
chr19	54152707	54153379
chr10	76184158	76184761
chr12	43263391	43263971
chr8	62528987	62529696
chr15	78274427	78274991
chr15	17020879	17021521
chr9	98895165	98895876
chr16	22153554	22154021
chr1	57231025	57231438
chr6	57486201	57486891
chr14	9059201	9059869
chr6	43460713	43461268
chr14	82150971	82151599
chr13	80168971	80169723
chr1	164167358	164168048
chr1	185630212	185631068
chr4	185832834	185833476
chr13	113810553	113811214
chr3	112310171	112310789
chr2	129127011	129127654
chr8	28833945	28834502
chr3	117084636	117085217
chr4	12456664	12457082
chr4	182438475	182439122
chr15	90008352	90009144
chr7	31673246	31673992
chr8	14610520	14611221
chr1	9858177	9858824
chr5	61553938	61554536
chr5	174941367	174941956
chr5	148456580	148457193
chr6	21932943	21933281
chr5	26709145	26709861
chr10	56385377	56385632
chr6	85781587	85781912
chr19	32377082	32377705
chr12	10596952	10597584
chr10	54500809	54501471
chr2	97912873	97913587
chr16	59887527	59888221
chr5	111909261	111909903
chr12	16069479	16070243
chr3	156986608	156987245
chr16	84475170	84475840
chr9	9297655	9298271
chr4	12119491	12120247
chr11	36389560	36390235
chr3	37031931	37032520
chr8	36325527	36326096
chr19	27952802	27953546
chr11	70033498	70034165
chr7	123330213	123330933
chr10	73950466	73951152
chr1	246617608	246618314
chr1	88535540	88536127
chr6	20314421	20315060
chr9	45823804	45824518
chr1	218932761	218933338
chr6	148112639	148113150
chr19	39168252	39168931
chr7	114901071	114901634
chr6	20570321	20570905
chr17	35392244	35392889
chr3	169025659	169026310
chr20	13639561	13640146
chr12	12467256	12467916
chr13	76538799	76539807
chr15	28110165	28110807
chr11	62209231	62209879
chr16	7205980	7206654
chr19	11515175	11515868
chr6	154432833	154433504
chr10	17450180	17450762
chr17	21090379	21090972
chr10	58093812	58094390
chr15	65167150	65167811
chr3	8904253	8904815
chr8	13183302	13183788
chr3	128766813	128767517
chr7	90447364	90448102
chr1	138686222	138686986
chr19	66660233	66660872
chr7	77118635	77119245
chr8	114444524	114445183
chr4	185314081	185314698
chr2	230821895	230822174
chr18	15688067	15688785
chr17	35203203	35203841
chr20	6428210	6428775
chr16	2021082	2021728
chr2	243347208	243348135
chr4	232297983	232298493
chr16	83393923	83394634
chr19	64583165	64583683
chr16	79324140	79324755
chr2	163921843	163922424
chr4	203715053	203715645
chrX	16660844	16661521
chr6	67825846	67826488
chr3	87293116	87293746
chr12	12626185	12626811
chr6	25148720	25149253
chr16	6272224	6272878
chr9	118229037	118229739
chr18	55003551	55004091
chr10	110054519	110055129
chr10	8586778	8587437
chr1	13528770	13529127
chr9	11430082	11430849
chr1	187444141	187444712
chr10	57764927	57765625
chr16	79265560	79266164
chr1	173524383	173525070
chr3	124140510	124141174
chr20	7673997	7674375
chr11	61232795	61233351
chr18	55111029	55111640
chr16	19867539	19868109
chr19	5823995	5824584
chr2	259750234	259750925
chr4	162025002	162025621
chr2	215900710	215901346
chr10	107673112	107673595
chr19	70507560	70508167
chr12	8915109	8915664
chr1	221957207	221957782
chr9	19067148	19067742
chr1	60620446	60620982
chr7	140679404	140680060
chr1	223391990	223392553
chr18	80049865	80050464
chr8	116897153	116897672
chr20	4049401	4049689
chr10	108259562	108260182
chr11	67729433	67730139
chr1	188916357	188916850
chr2	208668457	208669153
chr1	101662599	101663179
chr14	84644495	84645303
chr15	10268013	10268708
chr4	164851348	164852045
chr4	172942618	172943582
chr6	120196797	120197393
chr13	53976239	53976975
chr1	23418092	23418722
chr6	146818570	146819246
chr12	40774038	40774671
chr15	27595284	27595989
chr1	13560217	13560862
chr11	38247042	38247667
chr6	7348201	7348800
chr20	48181701	48182229
chr14	32672077	32672659
chr9	18314178	18314876
chr3	17108775	17109370
chr14	88498386	88499026
chr6	144256262	144256873
chr1	126155276	126155934
chr4	31589446	31590073
chr16	1901271	1901936
chr1	197709884	197710477
chr20	9561500	9562031
chr15	51460897	51461560
chr5	34274796	34275441
chr17	46413187	46413678
chr16	71284832	71285398
chr1	255307603	255308255
chr10	42556292	42557059
chr1	8164462	8165072
chr17	17663850	17664621
chr1	187871148	187871410
chr17	54152977	54153593
chr14	6988466	6989248
chr8	12248386	12249021
chr3	16725887	16726449
chr2	207406194	207406774
chr3	158427708	158428237
chr15	17527466	17527935
chr19	51746034	51746647
chr1	47428808	47429487
chr12	49364086	49364699
chr2	48501584	48502288
chr18	64700522	64701111
chr19	11278103	11278686
chr6	20346996	20347632
chr2	60292517	60293022
chr7	66526775	66527421
chr10	63313949	63314613
chr10	72095646	72096091
chr1	273107203	273107926
chr6	7394714	7395285
chr17	86347917	86348550
chr5	90746763	90747426
chr5	175277261	175278171
chr12	1150599	1151154
chrX	134936651	134937335
chr3	14844951	14845419
chr8	61324001	61324245
chr8	71013895	71014571
chr15	113121484	113122086
chr11	34836028	34836629
chr8	52458586	52459063
chr7	34012639	34013275
chr10	82661743	82662399
chr1	181218322	181218908
chr8	75751758	75752415
chr5	61822251	61822865
chr5	61521102	61521844
chr1	284157787	284158289
chr3	49938196	49938777
chr8	39841215	39841906
chr4	219535354	219535959
chr5	118957056	118957674
chr19	5807925	5809736
chr5	62927247	62927964
chr2	216578862	216579579
chr3	158552474	158553164
chr9	28296145	28296781
chr3	140017484	140018618
chr5	125808756	125809255
chr14	46821617	46822061
chr9	84240317	84241003
chr14	6350652	6351086
chr3	64377530	64378138
chr2	46437182	46437829
chr6	85772397	85772944
chr7	41505986	41506641
chr7	63938910	63939492
chr14	42626745	42627324
chr1	188383362	188385447
chr5	77645530	77646189
chr1	257981200	257981855
chr6	43436851	43437526
chr5	140767892	140768568
chr10	7482021	7482717
chr18	58895777	58896367
chr10	109570390	109571004
chr7	92876454	92877024
chr11	65653016	65653565
chr18	56432506	56433049
chr13	84938249	84938926
chr8	52547837	52548499
chr15	51253734	51254126
chr13	79589161	79589803
chr10	96106067	96106666
chr14	100279902	100280587
chr2	216578232	216578859
chr3	60535244	60535992
chr17	80186395	80187228
chr1	132255272	132255871
chr7	119976867	119977453
chr17	24042615	24043248
chrX	43988074	43988751
chr1	79271040	79271745
chr6	56966107	56966857
chr16	75359053	75359919
chr3	12495753	12496407
chr1	113673937	113674550
chr18	52648199	52648826
chr11	76372230	76373200
chr19	52836374	52837021
chr18	50724807	50725347
chr20	31436193	31436685
chr17	15459893	15460467
chr2	82368444	82369052
chr6	144639610	144640230
chr17	18271507	18271957
chr5	154951036	154951566
chr17	82442405	82442861
chr9	105640943	105641375
chr10	95375758	95376069
chr12	49026114	49026722
chr1	253859609	253860371
chr2	219667839	219668502
chr16	59460969	59461720
chr4	233992593	233993204
chr6	35215282	35216006
chr4	66913756	66914390
chr7	126371587	126372217
chr9	7445425	7446175
chr20	7092438	7092945
chr3	35144872	35145500
chr1	194064976	194065556
chr7	77490762	77491333
chr12	47123611	47124281
chr10	55944026	55944633
chr12	27727662	27728256
chr10	97831813	97832350
chr6	35463551	35464034
chr19	5817909	5818375
chr4	208868919	208869537
chr18	40280876	40281377
chrX	12630624	12630954
chr15	47815039	47815695
chr1	92393790	92394309
chr1	13901957	13902560
chr11	74421934	74422400
chr15	92424181	92424805
chr2	136633796	136634504
chr17	78278502	78279116
chr5	30244104	30244824
chr17	9506853	9507517
chr14	14025313	14025826
chr17	13086424	13087209
chr14	3647104	3647695
chr9	55392123	55392467
chr20	50391939	50392499
chr3	146932594	146933159
chr8	117329691	117330278
chr6	102266433	102267077
chr13	76465844	76466519
[truncated: 5,300 more rows]
