# Supplementary material for: Genome-Wide Identification of Basic Helix–Loop–Helix and NF-1 Motifs Underlying GR Binding Sites in Male Rat Hippocampus
Source: Endocrinology. 2017 Feb 13;158(5):1486–501. doi: 10.1210/en.2016-1929 (PMC5460825; doi:10.1210/en.2016-1929)
Supplement: Supplementary file 4 [file en.2016-1929.st4.xls]

## Sheet: Sheet1
Supplementary Table 4. Biological functions associated with genes with GR binding sites.
Category	Term	Gene Count	% List Coverage	P-Value	Benjamini
GOTERM_BP_FAT	cell adhesion	97	0.4	1.2e-09	4.9e-06
GOTERM_BP_FAT	biological adhesion	97	0.4	1.2e-09	4.9e-06
GOTERM_BP_FAT	transmission of nerve impulse	66	0.3	1e-08	2.1e-05
GOTERM_BP_FAT	cell projection organization	78	0.3	1.5e-08	2.1e-05
GOTERM_BP_FAT	cell morphogenesis	73	0.3	6.2e-08	6.3e-05
GOTERM_BP_FAT	neuron development	74	0.3	6.6e-08	5.4e-05
GOTERM_BP_FAT	membrane organization	65	0.3	6.8e-08	4.6e-05
GOTERM_BP_FAT	phosphorus metabolic process	146	0.6	1e-07	6e-05
GOTERM_BP_FAT	neuron differentiation	90	0.4	1.1e-07	5.5e-05
GOTERM_BP_FAT	phosphate metabolic process	145	0.6	1.5e-07	6.7e-05
GOTERM_BP_FAT	cellular component morphogenesis	77	0.3	2e-07	8.2e-05
GOTERM_BP_FAT	dephosphorylation	36	0.2	3.6e-07	0.00014
GOTERM_BP_FAT	protein amino acid dephosphorylation	31	0.1	5.7e-07	0.00019
GOTERM_BP_FAT	synaptic transmission	51	0.2	6.3e-07	0.0002
GOTERM_BP_FAT	enzyme linked receptor protein signaling pathway	60	0.3	1.1e-06	0.00033
GOTERM_BP_FAT	cell morphogenesis involved in differentiation	54	0.2	1.2e-06	0.00032
GOTERM_BP_FAT	cell morphogenesis involved in neuron differentiation	48	0.2	1.6e-06	0.00041
GOTERM_BP_FAT	vesicle-mediated transport	82	0.4	3.5e-06	0.00084
GOTERM_BP_FAT	cell-cell signaling	66	0.3	3.9e-06	0.00088
GOTERM_BP_FAT	synaptogenesis	12	0.1	4.2e-06	0.0009
GOTERM_BP_FAT	neuron projection development	57	0.3	5e-06	0.001
GOTERM_BP_FAT	synapse organization	19	0.1	5.4e-06	0.001
GOTERM_BP_FAT	neuron maturation	11	0	5.8e-06	0.0011
GOTERM_BP_FAT	response to organic substance	148	0.7	6.4e-06	0.0011
GOTERM_BP_FAT	intracellular signaling cascade	147	0.7	8.5e-06	0.0015
GOTERM_BP_FAT	chemical homeostasis	88	0.4	9.7e-06	0.0016
GOTERM_BP_FAT	regulation of neurotransmitter levels	25	0.1	1.1e-05	0.0017
GOTERM_BP_FAT	regulation of synaptic transmission	39	0.2	1.1e-05	0.0017
GOTERM_BP_FAT	metal ion transport	75	0.3	1.2e-05	0.0017
GOTERM_BP_FAT	response to inorganic substance	55	0.2	1.3e-05	0.0018
GOTERM_BP_FAT	membrane invagination	37	0.2	1.3e-05	0.0018
GOTERM_BP_FAT	endocytosis	37	0.2	1.3e-05	0.0018
GOTERM_BP_FAT	axonogenesis	42	0.2	1.6e-05	0.0021
GOTERM_BP_FAT	extracellular structure organization	34	0.2	1.8e-05	0.0023
GOTERM_BP_FAT	homeostatic process	117	0.5	2.1e-05	0.0026
GOTERM_BP_FAT	regulation of transmission of nerve impulse	40	0.2	2.2e-05	0.0027
GOTERM_BP_FAT	neuron projection morphogenesis	46	0.2	2.5e-05	0.0029
GOTERM_BP_FAT	neurotransmitter transport	27	0.1	3e-05	0.0034
GOTERM_BP_FAT	cell projection morphogenesis	49	0.2	3.7e-05	0.0041
GOTERM_BP_FAT	regulation of system process	61	0.3	3.8e-05	0.0041
GOTERM_BP_FAT	regulation of cell projection organization	29	0.1	3.9e-05	0.0041
GOTERM_BP_FAT	behavior	76	0.3	3.9e-05	0.004
GOTERM_BP_FAT	transmembrane receptor protein tyrosine kinase signaling pathway	42	0.2	4.4e-05	0.0044
GOTERM_BP_FAT	regulation of neurological system process	41	0.2	4.7e-05	0.0045
GOTERM_BP_FAT	response to endogenous stimulus	96	0.4	5.4e-05	0.0051
GOTERM_BP_FAT	cell part morphogenesis	50	0.2	5.4e-05	0.005
GOTERM_BP_FAT	regulation of cell morphogenesis	31	0.1	7.5e-05	0.0068
GOTERM_BP_FAT	calcium ion transport	29	0.1	8.8e-05	0.0078
GOTERM_BP_FAT	cell motion	73	0.3	0.00011	0.0098
GOTERM_BP_FAT	ion transport	107	0.5	0.00013	0.011
GOTERM_BP_FAT	response to metal ion	38	0.2	0.00013	0.011
GOTERM_BP_FAT	negative regulation of transcription from RNA polymerase II promoter	47	0.2	0.00015	0.013
GOTERM_BP_FAT	regulation of phosphate metabolic process	72	0.3	0.00018	0.014
GOTERM_BP_FAT	regulation of phosphorus metabolic process	72	0.3	0.00018	0.014
GOTERM_BP_FAT	negative regulation of signal transduction	41	0.2	0.00019	0.015
GOTERM_BP_FAT	MAPKKK cascade	32	0.1	0.00023	0.017
GOTERM_BP_FAT	response to organic nitrogen	27	0.1	0.00023	0.017
GOTERM_BP_FAT	growth	43	0.2	0.00023	0.017
GOTERM_BP_FAT	regulation of calcium ion-dependent exocytosis	9	0	0.00024	0.017
GOTERM_BP_FAT	cation transport	82	0.4	0.00024	0.017
GOTERM_BP_FAT	learning	20	0.1	0.00028	0.019
GOTERM_BP_FAT	response to abiotic stimulus	69	0.3	0.00028	0.019
GOTERM_BP_FAT	negative regulation of transcription	70	0.3	0.00029	0.02
GOTERM_BP_FAT	regulation of cellular component size	45	0.2	0.0003	0.02
GOTERM_BP_FAT	cell migration	49	0.2	0.00031	0.021
GOTERM_BP_FAT	regulation of membrane potential	33	0.1	0.00036	0.023
GOTERM_BP_FAT	response to lithium ion	8	0	0.00037	0.024
GOTERM_BP_FAT	di-, tri-valent inorganic cation transport	32	0.1	0.00038	0.023
GOTERM_BP_FAT	regulation of phosphorylation	68	0.3	0.00047	0.029
GOTERM_BP_FAT	axon guidance	25	0.1	0.0005	0.03
GOTERM_BP_FAT	regulation of synaptic plasticity	21	0.1	0.0005	0.03
GOTERM_BP_FAT	negative regulation of cell communication	44	0.2	0.00052	0.031
GOTERM_BP_FAT	protein amino acid phosphorylation	97	0.4	0.00056	0.032
GOTERM_BP_FAT	protein kinase cascade	49	0.2	0.00064	0.036
GOTERM_BP_FAT	learning or memory	29	0.1	0.00064	0.036
GOTERM_BP_FAT	phosphorylation	109	0.5	0.00072	0.04
GOTERM_BP_FAT	response to hormone stimulus	82	0.4	0.00075	0.041
GOTERM_BP_FAT	negative regulation of nucleobase, nucleoside, nucleotide and nucleic acid metabolic process	74	0.3	0.00077	0.041
GOTERM_BP_FAT	cellular ion homeostasis	63	0.3	0.00079	0.042
GOTERM_BP_FAT	positive regulation of cell death	58	0.3	0.00087	0.045
GOTERM_BP_FAT	regulation of kinase activity	51	0.2	0.00088	0.045
GOTERM_BP_FAT	regulation of metal ion transport	21	0.1	0.00096	0.049
GOTERM_BP_FAT	negative regulation of gene expression	72	0.3	0.0011	0.054
GOTERM_BP_FAT	cellular chemical homeostasis	63	0.3	0.0011	0.055
GOTERM_BP_FAT	negative regulation of macromolecule biosynthetic process	77	0.3	0.0012	0.057
GOTERM_BP_FAT	positive regulation of programmed cell death	57	0.3	0.0012	0.057
GOTERM_BP_FAT	negative regulation of nitrogen compound metabolic process	74	0.3	0.0012	0.058
GOTERM_BP_FAT	regulation of neuron projection development	22	0.1	0.0013	0.06
GOTERM_BP_FAT	in utero embryonic development	43	0.2	0.0013	0.059
GOTERM_BP_FAT	cell maturation	20	0.1	0.0013	0.061
GOTERM_BP_FAT	synaptic vesicle transport	13	0.1	0.0014	0.061
GOTERM_BP_FAT	negative regulation of cellular biosynthetic process	78	0.3	0.0014	0.064
GOTERM_BP_FAT	blood vessel morphogenesis	36	0.2	0.0015	0.065
GOTERM_BP_FAT	regulation of transferase activity	52	0.2	0.0015	0.065
GOTERM_BP_FAT	negative regulation of cellular component organization	27	0.1	0.0015	0.065
GOTERM_BP_FAT	regulation of action potential	20	0.1	0.0016	0.066
GOTERM_BP_FAT	regulation of protein kinase activity	48	0.2	0.0016	0.067
GOTERM_BP_FAT	negative regulation of biosynthetic process	79	0.4	0.0017	0.069
GOTERM_BP_FAT	regulation of cell morphogenesis involved in differentiation	22	0.1	0.0017	0.07
GOTERM_BP_FAT	positive regulation of apoptosis	56	0.2	0.0017	0.07
GOTERM_BP_FAT	cellular response to hormone stimulus	29	0.1	0.0019	0.075
GOTERM_BP_FAT	platelet-derived growth factor receptor signaling pathway	9	0	0.0019	0.075
GOTERM_BP_FAT	regulation of cellular component biogenesis	25	0.1	0.0019	0.075
GOTERM_BP_FAT	neuronal ion channel clustering	5	0	0.002	0.077
GOTERM_BP_FAT	response to oxygen levels	38	0.2	0.002	0.076
GOTERM_BP_FAT	regulation of transcription from RNA polymerase II promoter	92	0.4	0.002	0.076
GOTERM_BP_FAT	cytoskeleton organization	54	0.2	0.0021	0.078
GOTERM_BP_FAT	potassium ion transport	29	0.1	0.0021	0.078
GOTERM_BP_FAT	protein oligomerization	39	0.2	0.0022	0.08
GOTERM_BP_FAT	cellular homeostasis	72	0.3	0.0022	0.081
GOTERM_BP_FAT	regulation of ion transport	22	0.1	0.0022	0.081
GOTERM_BP_FAT	angiogenesis	26	0.1	0.0023	0.082
GOTERM_BP_FAT	secretion by cell	38	0.2	0.0026	0.092
GOTERM_BP_FAT	regulation of GTPase activity	19	0.1	0.0029	0.1
GOTERM_BP_FAT	negative regulation of macromolecule metabolic process	96	0.4	0.003	0.1
GOTERM_BP_FAT	circadian rhythm	16	0.1	0.003	0.1
GOTERM_BP_FAT	vasculature development	42	0.2	0.0032	0.11
GOTERM_BP_FAT	blood vessel development	41	0.2	0.0032	0.11
GOTERM_BP_FAT	regulation of G-protein coupled receptor protein signaling pathway	13	0.1	0.0032	0.11
GOTERM_BP_FAT	developmental maturation	23	0.1	0.0035	0.12
GOTERM_BP_FAT	monovalent inorganic cation transport	49	0.2	0.0038	0.12
GOTERM_BP_FAT	ion homeostasis	64	0.3	0.0038	0.12
GOTERM_BP_FAT	protein localization	97	0.4	0.0041	0.13
GOTERM_BP_FAT	neurotransmitter secretion	14	0.1	0.0041	0.13
GOTERM_BP_FAT	regulation of heart contraction	16	0.1	0.0041	0.13
GOTERM_BP_FAT	response to hypoxia	35	0.2	0.0043	0.13
GOTERM_BP_FAT	cellular response to insulin stimulus	18	0.1	0.0046	0.14
GOTERM_BP_FAT	response to mechanical stimulus	18	0.1	0.0046	0.14
GOTERM_BP_FAT	exocytosis	24	0.1	0.0046	0.14
GOTERM_BP_FAT	apoptosis	59	0.3	0.0047	0.14
GOTERM_BP_FAT	negative regulation of transcription, DNA-dependent	53	0.2	0.0047	0.14
GOTERM_BP_FAT	regulation of cell size	34	0.2	0.0048	0.14
GOTERM_BP_FAT	protein complex biogenesis	65	0.3	0.0052	0.15
GOTERM_BP_FAT	protein complex assembly	65	0.3	0.0052	0.15
GOTERM_BP_FAT	regulation of organelle organization	32	0.1	0.0052	0.15
GOTERM_BP_FAT	negative regulation of protein complex disassembly	10	0	0.0056	0.16
GOTERM_BP_FAT	carbohydrate homeostasis	13	0.1	0.0057	0.16
GOTERM_BP_FAT	glucose homeostasis	13	0.1	0.0057	0.16
GOTERM_BP_FAT	secretion	45	0.2	0.0058	0.16
GOTERM_BP_FAT	negative regulation of RNA metabolic process	53	0.2	0.0061	0.17
GOTERM_BP_FAT	Rho protein signal transduction	9	0	0.0061	0.17
GOTERM_BP_FAT	regulation of neuron differentiation	31	0.1	0.0062	0.17
GOTERM_BP_FAT	negative regulation of microtubule polymerization or depolymerization	8	0	0.0062	0.17
GOTERM_BP_FAT	amino acid transport	19	0.1	0.0065	0.17
GOTERM_BP_FAT	regulation of action potential in neuron	16	0.1	0.0065	0.18
GOTERM_BP_FAT	response to insulin stimulus	26	0.1	0.0066	0.18
GOTERM_BP_FAT	negative regulation of cytoskeleton organization	12	0.1	0.0067	0.18
GOTERM_BP_FAT	protein heterooligomerization	19	0.1	0.0073	0.19
GOTERM_BP_FAT	lipid catabolic process	26	0.1	0.0073	0.19
GOTERM_BP_FAT	programmed cell death	59	0.3	0.0075	0.19
GOTERM_BP_FAT	post-embryonic development	18	0.1	0.0078	0.2
GOTERM_BP_FAT	protein import into nucleus, translocation	9	0	0.0078	0.2
GOTERM_BP_FAT	regulation of nervous system development	39	0.2	0.0082	0.21
GOTERM_BP_FAT	regulation of microtubule depolymerization	7	0	0.0083	0.2
GOTERM_BP_FAT	negative regulation of microtubule depolymerization	7	0	0.0083	0.2
GOTERM_BP_FAT	fear response	8	0	0.0083	0.2
GOTERM_BP_FAT	embryonic digit morphogenesis	8	0	0.0083	0.2
GOTERM_BP_FAT	response to protein stimulus	20	0.1	0.0087	0.21
GOTERM_BP_FAT	organophosphate metabolic process	31	0.1	0.0087	0.21
GOTERM_BP_FAT	positive regulation of transcription	79	0.4	0.0087	0.21
GOTERM_BP_FAT	cellular protein localization	51	0.2	0.0092	0.22
GOTERM_BP_FAT	regulation of cytoskeleton organization	22	0.1	0.0092	0.22
GOTERM_BP_FAT	memory	14	0.1	0.0093	0.22
GOTERM_BP_FAT	localization of cell	52	0.2	0.0095	0.22
GOTERM_BP_FAT	cell motility	52	0.2	0.0095	0.22
GOTERM_BP_FAT	regulation of exocytosis	13	0.1	0.0095	0.22
GOTERM_BP_FAT	vesicle organization	13	0.1	0.0095	0.22
GOTERM_BP_FAT	embryonic limb morphogenesis	18	0.1	0.0099	0.23
GOTERM_BP_FAT	embryonic appendage morphogenesis	18	0.1	0.0099	0.23
GOTERM_BP_FAT	cellular macromolecule localization	51	0.2	0.01	0.23
GOTERM_BP_FAT	cell death	63	0.3	0.01	0.24
GOTERM_BP_FAT	synaptic vesicle endocytosis	6	0	0.011	0.24
GOTERM_BP_FAT	positive regulation of gene expression	80	0.4	0.011	0.24
GOTERM_BP_FAT	protein tetramerization	11	0	0.011	0.25
GOTERM_BP_FAT	regulation of the force of heart contraction	7	0	0.011	0.25
GOTERM_BP_FAT	chordate embryonic development	58	0.3	0.011	0.25
GOTERM_BP_FAT	phospholipid metabolic process	29	0.1	0.011	0.25
GOTERM_BP_FAT	cell projection assembly	15	0.1	0.012	0.25
GOTERM_BP_FAT	actin cytoskeleton organization	31	0.1	0.012	0.25
GOTERM_BP_FAT	cellular amino acid derivative metabolic process	30	0.1	0.012	0.26
GOTERM_BP_FAT	cell-cell adhesion	37	0.2	0.012	0.26
GOTERM_BP_FAT	regulation of vesicle-mediated transport	22	0.1	0.013	0.26
GOTERM_BP_FAT	negative regulation of cell differentiation	36	0.2	0.013	0.26
GOTERM_BP_FAT	hormone catabolic process	5	0	0.013	0.26
GOTERM_BP_FAT	negative regulation of transport	26	0.1	0.013	0.26
GOTERM_BP_FAT	positive regulation of synaptic transmission	10	0	0.013	0.27
GOTERM_BP_FAT	positive regulation of protein kinase activity	33	0.1	0.013	0.27
GOTERM_BP_FAT	response to light stimulus	23	0.1	0.014	0.28
GOTERM_BP_FAT	positive regulation of kinase activity	34	0.2	0.014	0.28
GOTERM_BP_FAT	response to amine stimulus	14	0.1	0.014	0.28
GOTERM_BP_FAT	embryonic development ending in birth or egg hatching	58	0.3	0.014	0.28
GOTERM_BP_FAT	death	63	0.3	0.015	0.28
GOTERM_BP_FAT	dopamine receptor signaling pathway	7	0	0.015	0.29
GOTERM_BP_FAT	regulation of cell projection assembly	7	0	0.015	0.29
GOTERM_BP_FAT	peptidyl-threonine modification	7	0	0.015	0.29
GOTERM_BP_FAT	positive regulation of cell communication	50	0.2	0.015	0.29
GOTERM_BP_FAT	response to peptide hormone stimulus	37	0.2	0.015	0.28
GOTERM_BP_FAT	amine transport	23	0.1	0.015	0.29
GOTERM_BP_FAT	positive regulation of molecular function	74	0.3	0.015	0.29
GOTERM_BP_FAT	axon ensheathment	12	0.1	0.016	0.29
GOTERM_BP_FAT	multicellular organismal response to stress	12	0.1	0.016	0.29
GOTERM_BP_FAT	ensheathment of neurons	12	0.1	0.016	0.29
GOTERM_BP_FAT	regulation of protein complex disassembly	10	0	0.016	0.29
GOTERM_BP_FAT	positive regulation of transferase activity	35	0.2	0.016	0.29
GOTERM_BP_FAT	cell proliferation	41	0.2	0.016	0.29
GOTERM_BP_FAT	aging	27	0.1	0.016	0.29
GOTERM_BP_FAT	biogenic amine metabolic process	19	0.1	0.016	0.29
GOTERM_BP_FAT	homophilic cell adhesion	21	0.1	0.017	0.3
GOTERM_BP_FAT	positive regulation of macromolecule biosynthetic process	89	0.4	0.017	0.3
GOTERM_BP_FAT	regulation of MAP kinase activity	22	0.1	0.017	0.3
GOTERM_BP_FAT	regulation of postsynaptic membrane potential	8	0	0.017	0.31
GOTERM_BP_FAT	regulation of axon extension	8	0	0.017	0.31
GOTERM_BP_FAT	regulation of Ras protein signal transduction	27	0.1	0.017	0.31
GOTERM_BP_FAT	regulation of axonogenesis	15	0.1	0.018	0.31
GOTERM_BP_FAT	heterocycle catabolic process	18	0.1	0.018	0.3
GOTERM_BP_FAT	appendage morphogenesis	19	0.1	0.018	0.31
GOTERM_BP_FAT	limb morphogenesis	19	0.1	0.018	0.31
GOTERM_BP_FAT	hormone metabolic process	21	0.1	0.018	0.31
GOTERM_BP_FAT	receptor-mediated endocytosis	9	0	0.019	0.32
GOTERM_BP_FAT	positive regulation of nucleobase, nucleoside, nucleotide and nucleic acid metabolic process	86	0.4	0.019	0.32
GOTERM_BP_FAT	intracellular protein transport	45	0.2	0.019	0.32
GOTERM_BP_FAT	G1/S transition of mitotic cell cycle	10	0	0.019	0.32
GOTERM_BP_FAT	nerve-nerve synaptic transmission	10	0	0.019	0.32
GOTERM_BP_FAT	regulation of anti-apoptosis	10	0	0.019	0.32
GOTERM_BP_FAT	blood vessel endothelial cell migration	5	0	0.019	0.32
GOTERM_BP_FAT	negative regulation of cell proliferation	42	0.2	0.02	0.32
GOTERM_BP_FAT	regulation of cell proliferation	93	0.4	0.02	0.32
GOTERM_BP_FAT	regulation of cell development	38	0.2	0.02	0.33
GOTERM_BP_FAT	steroid catabolic process	6	0	0.02	0.33
GOTERM_BP_FAT	positive regulation of nitrogen compound metabolic process	88	0.4	0.021	0.33
GOTERM_BP_FAT	neuromuscular process	14	0.1	0.021	0.34
GOTERM_BP_FAT	negative regulation of organelle organization	14	0.1	0.021	0.34
GOTERM_BP_FAT	actin filament-based process	31	0.1	0.022	0.34
GOTERM_BP_FAT	response to oxidative stress	31	0.1	0.022	0.34
GOTERM_BP_FAT	hormone-mediated signaling	11	0	0.022	0.34
GOTERM_BP_FAT	nuclear-transcribed mRNA catabolic process, deadenylation-dependent decay	4	0	0.022	0.34
GOTERM_BP_FAT	intracellular transport	71	0.3	0.022	0.34
GOTERM_BP_FAT	heart development	35	0.2	0.022	0.34
GOTERM_BP_FAT	response to amino acid stimulus	9	0	0.022	0.35
GOTERM_BP_FAT	response to radiation	32	0.1	0.022	0.35
GOTERM_BP_FAT	negative regulation of cell development	13	0.1	0.023	0.35
GOTERM_BP_FAT	regulation of cell growth	29	0.1	0.023	0.35
GOTERM_BP_FAT	induction of apoptosis	32	0.1	0.024	0.36
GOTERM_BP_FAT	induction of programmed cell death	32	0.1	0.024	0.36
GOTERM_BP_FAT	regulation of small GTPase mediated signal transduction	32	0.1	0.024	0.36
GOTERM_BP_FAT	nitrogen compound biosynthetic process	50	0.2	0.024	0.36
GOTERM_BP_FAT	regulation of neurogenesis	34	0.2	0.024	0.36
GOTERM_BP_FAT	regulation of excitatory postsynaptic membrane potential	7	0	0.024	0.36
GOTERM_BP_FAT	glutamine family amino acid metabolic process	11	0	0.025	0.37
GOTERM_BP_FAT	negative regulation of phosphate metabolic process	11	0	0.025	0.37
GOTERM_BP_FAT	negative regulation of phosphorus metabolic process	11	0	0.025	0.37
GOTERM_BP_FAT	locomotory behavior	34	0.2	0.026	0.37
GOTERM_BP_FAT	positive regulation of transmission of nerve impulse	10	0	0.026	0.38
GOTERM_BP_FAT	limb development	19	0.1	0.026	0.38
GOTERM_BP_FAT	appendage development	19	0.1	0.026	0.38
GOTERM_BP_FAT	visual behavior	9	0	0.027	0.38
GOTERM_BP_FAT	peptidyl-threonine phosphorylation	6	0	0.027	0.38
GOTERM_BP_FAT	inositol metabolic process	6	0	0.027	0.38
GOTERM_BP_FAT	regulation of protein polymerization	12	0.1	0.027	0.39
GOTERM_BP_FAT	developmental growth	23	0.1	0.028	0.39
GOTERM_BP_FAT	establishment of protein localization	78	0.3	0.028	0.39
GOTERM_BP_FAT	positive regulation of transport	37	0.2	0.028	0.39
GOTERM_BP_FAT	nucleoside monophosphate metabolic process	15	0.1	0.028	0.39
GOTERM_BP_FAT	positive regulation of biosynthetic process	93	0.4	0.028	0.39
GOTERM_BP_FAT	negative regulation of cell growth	16	0.1	0.028	0.39
GOTERM_BP_FAT	regulation of hydrolase activity	41	0.2	0.029	0.39
GOTERM_BP_FAT	generation of a signal involved in cell-cell signaling	20	0.1	0.029	0.39
GOTERM_BP_FAT	sensory perception of pain	11	0	0.029	0.39
GOTERM_BP_FAT	rhythmic process	27	0.1	0.029	0.4
GOTERM_BP_FAT	amine catabolic process	14	0.1	0.03	0.4
GOTERM_BP_FAT	cell-substrate adhesion	15	0.1	0.031	0.41
GOTERM_BP_FAT	phospholipid biosynthetic process	16	0.1	0.032	0.41
GOTERM_BP_FAT	multicellular organism growth	9	0	0.032	0.41
GOTERM_BP_FAT	regulation of cell shape	9	0	0.032	0.41
GOTERM_BP_FAT	positive regulation of anti-apoptosis	8	0	0.032	0.41
GOTERM_BP_FAT	cell junction assembly	8	0	0.032	0.41
GOTERM_BP_FAT	negative regulation of cell size	17	0.1	0.032	0.41
GOTERM_BP_FAT	positive regulation of cellular biosynthetic process	91	0.4	0.032	0.42
GOTERM_BP_FAT	positive regulation of macromolecule metabolic process	111	0.5	0.032	0.42
GOTERM_BP_FAT	nucleobase, nucleoside, nucleotide and nucleic acid catabolic process	14	0.1	0.034	0.43
GOTERM_BP_FAT	nucleobase, nucleoside and nucleotide catabolic process	14	0.1	0.034	0.43
GOTERM_BP_FAT	sodium ion transport	20	0.1	0.034	0.43
GOTERM_BP_FAT	regulation of potassium ion transport	6	0	0.035	0.44
GOTERM_BP_FAT	negative regulation of BMP signaling pathway	6	0	0.035	0.44
GOTERM_BP_FAT	regulation of sodium ion transport	6	0	0.035	0.44
GOTERM_BP_FAT	aspartate metabolic process	3	0	0.035	0.44
GOTERM_BP_FAT	regulation of growth	45	0.2	0.035	0.44
GOTERM_BP_FAT	positive regulation of transcription, DNA-dependent	65	0.3	0.035	0.44
GOTERM_BP_FAT	positive regulation of neurological system process	10	0	0.035	0.44
GOTERM_BP_FAT	sphingolipid metabolic process	12	0.1	0.035	0.44
GOTERM_BP_FAT	regeneration	21	0.1	0.036	0.44
GOTERM_BP_FAT	actin filament organization	13	0.1	0.037	0.45
GOTERM_BP_FAT	negative regulation of epithelial cell proliferation	9	0	0.037	0.45
GOTERM_BP_FAT	peptidyl-tyrosine modification	9	0	0.037	0.45
GOTERM_BP_FAT	peptidyl-tyrosine phosphorylation	9	0	0.037	0.45
GOTERM_BP_FAT	negative regulation of ion transport	7	0	0.038	0.45
GOTERM_BP_FAT	L-amino acid transport	8	0	0.038	0.45
GOTERM_BP_FAT	response to hydrogen peroxide	15	0.1	0.038	0.45
GOTERM_BP_FAT	leukocyte mediated immunity	15	0.1	0.038	0.45
GOTERM_BP_FAT	muscle cell differentiation	21	0.1	0.039	0.46
GOTERM_BP_FAT	regulation of cellular localization	42	0.2	0.039	0.46
GOTERM_BP_FAT	cell fate commitment	24	0.1	0.039	0.46
GOTERM_BP_FAT	positive regulation of cell projection organization	13	0.1	0.041	0.47
GOTERM_BP_FAT	protein transport	76	0.3	0.041	0.47
GOTERM_BP_FAT	positive regulation of RNA metabolic process	65	0.3	0.042	0.48
GOTERM_BP_FAT	hindbrain development	14	0.1	0.042	0.48
GOTERM_BP_FAT	response to ethanol	17	0.1	0.042	0.47
GOTERM_BP_FAT	transmembrane receptor protein serine/threonine kinase signaling pathway	16	0.1	0.042	0.48
GOTERM_BP_FAT	regulation of epithelial cell proliferation	16	0.1	0.042	0.48
GOTERM_BP_FAT	negative regulation of kinase activity	15	0.1	0.042	0.47
GOTERM_BP_FAT	regulation of cell motion	30	0.1	0.042	0.47
GOTERM_BP_FAT	regulation of transforming growth factor beta receptor signaling pathway	9	0	0.043	0.48
GOTERM_BP_FAT	cellular amino acid biosynthetic process	11	0	0.043	0.48
GOTERM_BP_FAT	regulation of neuronal synaptic plasticity	11	0	0.043	0.48
GOTERM_BP_FAT	endothelial cell migration	6	0	0.044	0.48
GOTERM_BP_FAT	behavioral fear response	6	0	0.044	0.48
GOTERM_BP_FAT	male gamete generation	38	0.2	0.044	0.48
GOTERM_BP_FAT	spermatogenesis	38	0.2	0.044	0.48
GOTERM_BP_FAT	regulation of microtubule polymerization or depolymerization	8	0	0.045	0.49
GOTERM_BP_FAT	membrane lipid metabolic process	12	0.1	0.045	0.49
GOTERM_BP_FAT	macromolecular complex subunit organization	79	0.4	0.045	0.49
GOTERM_BP_FAT	neutral amino acid transport	7	0	0.045	0.49
GOTERM_BP_FAT	regulation of dendrite development	7	0	0.045	0.49
GOTERM_BP_FAT	heart morphogenesis	14	0.1	0.046	0.5
GOTERM_BP_FAT	nitrogen compound catabolic process	15	0.1	0.046	0.49
GOTERM_BP_FAT	ameboidal cell migration	10	0	0.047	0.49
GOTERM_BP_FAT	membrane depolarization	10	0	0.047	0.49
GOTERM_BP_FAT	organic acid biosynthetic process	25	0.1	0.047	0.5
GOTERM_BP_FAT	carboxylic acid biosynthetic process	25	0.1	0.047	0.5
GOTERM_BP_FAT	lipid biosynthetic process	42	0.2	0.048	0.5
GOTERM_BP_FAT	protein localization in organelle	19	0.1	0.048	0.5
GOTERM_BP_FAT	positive regulation of transcription from RNA polymerase II promoter	55	0.2	0.048	0.5
GOTERM_BP_FAT	detection of abiotic stimulus	11	0	0.049	0.51
GOTERM_BP_FAT	activation of protein kinase activity	18	0.1	0.049	0.51
GOTERM_BP_FAT	cell killing	5	0	0.05	0.51
GOTERM_BP_FAT	negative regulation of cell projection organization	9	0	0.05	0.51
GOTERM_BP_FAT	neuromuscular process controlling balance	9	0	0.05	0.51
GOTERM_BP_FAT	response to reactive oxygen species	17	0.1	0.05	0.51
GOTERM_BP_FAT	amine biosynthetic process	16	0.1	0.051	0.51
GOTERM_BP_FAT	regulation of Ras GTPase activity	13	0.1	0.051	0.51
GOTERM_BP_FAT	regulation of actin cytoskeleton organization	13	0.1	0.051	0.51
GOTERM_BP_FAT	response to calcium ion	13	0.1	0.051	0.51
GOTERM_BP_FAT	sterol metabolic process	15	0.1	0.051	0.51
GOTERM_BP_FAT	regulation of protein complex assembly	14	0.1	0.051	0.51
GOTERM_BP_FAT	ventral spinal cord interneuron fate commitment	4	0	0.051	0.51
GOTERM_BP_FAT	ventral spinal cord interneuron differentiation	4	0	0.051	0.51
GOTERM_BP_FAT	calcium-dependent cell-cell adhesion	4	0	0.051	0.51
GOTERM_BP_FAT	ventral spinal cord interneuron specification	4	0	0.051	0.51
GOTERM_BP_FAT	regulation of protein amino acid dephosphorylation	4	0	0.051	0.51
GOTERM_BP_FAT	negative regulation of potassium ion transport	4	0	0.051	0.51
GOTERM_BP_FAT	embryonic morphogenesis	47	0.2	0.052	0.52
GOTERM_BP_FAT	diol metabolic process	8	0	0.052	0.52
GOTERM_BP_FAT	catechol metabolic process	8	0	0.052	0.52
GOTERM_BP_FAT	visual learning	8	0	0.052	0.52
GOTERM_BP_FAT	catecholamine metabolic process	8	0	0.052	0.52
GOTERM_BP_FAT	regulation of actin polymerization or depolymerization	10	0	0.053	0.52
GOTERM_BP_FAT	regulation of actin filament length	10	0	0.053	0.52
GOTERM_BP_FAT	dendrite development	10	0	0.053	0.52
GOTERM_BP_FAT	gamma-aminobutyric acid signaling pathway	6	0	0.054	0.53
GOTERM_BP_FAT	behavioral defense response	6	0	0.054	0.53
GOTERM_BP_FAT	synaptic vesicle exocytosis	7	0	0.054	0.53
GOTERM_BP_FAT	regulation of developmental growth	11	0	0.055	0.53
GOTERM_BP_FAT	regulation of secretion	37	0.2	0.056	0.53
GOTERM_BP_FAT	protein amino acid autophosphorylation	15	0.1	0.056	0.53
GOTERM_BP_FAT	cellular amino acid catabolic process	12	0.1	0.056	0.53
GOTERM_BP_FAT	cellular lipid catabolic process	14	0.1	0.056	0.53
GOTERM_BP_FAT	cholesterol metabolic process	14	0.1	0.056	0.53
GOTERM_BP_FAT	negative regulation of protein kinase activity	14	0.1	0.056	0.53
GOTERM_BP_FAT	gamete generation	47	0.2	0.056	0.53
GOTERM_BP_FAT	regulation of cell death	92	0.4	0.057	0.54
GOTERM_BP_FAT	regulation of cell division	9	0	0.057	0.54
GOTERM_BP_FAT	cerebellum development	9	0	0.057	0.54
GOTERM_BP_FAT	carboxylic acid transport	24	0.1	0.059	0.55
GOTERM_BP_FAT	anion transport	22	0.1	0.059	0.55
GOTERM_BP_FAT	cyclic nucleotide metabolic process	10	0	0.06	0.55
GOTERM_BP_FAT	phenol metabolic process	8	0	0.061	0.56
GOTERM_BP_FAT	post-Golgi vesicle-mediated transport	8	0	0.061	0.56
GOTERM_BP_FAT	establishment or maintenance of cell polarity	8	0	0.061	0.56
GOTERM_BP_FAT	insulin receptor signaling pathway	8	0	0.061	0.56
GOTERM_BP_FAT	nucleotide catabolic process	12	0.1	0.062	0.56
GOTERM_BP_FAT	detection of external stimulus	12	0.1	0.062	0.56
GOTERM_BP_FAT	microtubule cytoskeleton organization	18	0.1	0.062	0.56
GOTERM_BP_FAT	adaptive immune response based on somatic recombination of immune receptors built from immunoglobulin superfamily domains	13	0.1	0.062	0.56
GOTERM_BP_FAT	regulation of calcium ion transport	13	0.1	0.062	0.56
GOTERM_BP_FAT	adaptive immune response	13	0.1	0.062	0.56
GOTERM_BP_FAT	organic acid transport	24	0.1	0.063	0.56
GOTERM_BP_FAT	glutamate metabolic process	5	0	0.063	0.56
GOTERM_BP_FAT	negative regulation of heart contraction	5	0	0.063	0.56
GOTERM_BP_FAT	glutamine family amino acid catabolic process	5	0	0.063	0.56
GOTERM_BP_FAT	face development	5	0	0.063	0.56
GOTERM_BP_FAT	microspike assembly	5	0	0.063	0.56
GOTERM_BP_FAT	adult behavior	17	0.1	0.064	0.57
GOTERM_BP_FAT	respiratory gaseous exchange	7	0	0.064	0.57
GOTERM_BP_FAT	cAMP metabolic process	7	0	0.064	0.57
GOTERM_BP_FAT	cellular metal ion homeostasis	28	0.1	0.065	0.57
GOTERM_BP_FAT	negative regulation of calcium ion-dependent exocytosis	3	0	0.065	0.57
GOTERM_BP_FAT	positive regulation of protein amino acid dephosphorylation	3	0	0.065	0.57
GOTERM_BP_FAT	retinal rod cell development	3	0	0.065	0.57
GOTERM_BP_FAT	positive regulation of dephosphorylation	3	0	0.065	0.57
GOTERM_BP_FAT	regulation of actin filament polymerization	9	0	0.065	0.57
GOTERM_BP_FAT	receptor metabolic process	9	0	0.065	0.57
GOTERM_BP_FAT	ventricular cardiac muscle morphogenesis	6	0	0.066	0.57
GOTERM_BP_FAT	regulation of programmed cell death	91	0.4	0.066	0.57
GOTERM_BP_FAT	negative regulation of transferase activity	15	0.1	0.066	0.57
GOTERM_BP_FAT	gliogenesis	14	0.1	0.068	0.58
GOTERM_BP_FAT	regulation of actin filament-based process	13	0.1	0.068	0.58
GOTERM_BP_FAT	activation of MAPK activity	12	0.1	0.069	0.58
GOTERM_BP_FAT	cellular calcium ion homeostasis	26	0.1	0.07	0.59
GOTERM_BP_FAT	ethanolamine and derivative metabolic process	8	0	0.07	0.59
GOTERM_BP_FAT	microtubule-based process	30	0.1	0.07	0.59
GOTERM_BP_FAT	neurotransmitter uptake	4	0	0.071	0.59
GOTERM_BP_FAT	leukocyte mediated cytotoxicity	4	0	0.071	0.59
GOTERM_BP_FAT	white fat cell differentiation	4	0	0.071	0.59
GOTERM_BP_FAT	negative regulation of molecular function	42	0.2	0.072	0.59
GOTERM_BP_FAT	response to organic cyclic substance	32	0.1	0.072	0.59
GOTERM_BP_FAT	positive regulation of MAP kinase activity	15	0.1	0.072	0.59
GOTERM_BP_FAT	regulation of hormone levels	25	0.1	0.073	0.6
GOTERM_BP_FAT	tissue morphogenesis	34	0.2	0.073	0.6
GOTERM_BP_FAT	regulation of locomotion	29	0.1	0.073	0.6
GOTERM_BP_FAT	positive regulation of cellular component organization	29	0.1	0.073	0.6
GOTERM_BP_FAT	RNA catabolic process	9	0	0.074	0.6
GOTERM_BP_FAT	regulation of cell migration	26	0.1	0.074	0.6
GOTERM_BP_FAT	carboxylic acid catabolic process	17	0.1	0.074	0.6
GOTERM_BP_FAT	organic acid catabolic process	17	0.1	0.074	0.6
GOTERM_BP_FAT	smoothened signaling pathway	7	0	0.075	0.6
GOTERM_BP_FAT	mitochondrial transport	10	0	0.075	0.6
GOTERM_BP_FAT	positive regulation of ion transport	10	0	0.075	0.6
GOTERM_BP_FAT	lymphocyte mediated immunity	12	0.1	0.076	0.6
GOTERM_BP_FAT	homeostasis of number of cells	18	0.1	0.077	0.61
GOTERM_BP_FAT	gland morphogenesis	15	0.1	0.078	0.61
GOTERM_BP_FAT	response to copper ion	6	0	0.079	0.61
GOTERM_BP_FAT	regulated secretory pathway	6	0	0.079	0.61
GOTERM_BP_FAT	positive regulation of GTPase activity	5	0	0.079	0.61
GOTERM_BP_FAT	lamellipodium assembly	5	0	0.079	0.61
GOTERM_BP_FAT	positive regulation of protein kinase B signaling cascade	5	0	0.079	0.61
GOTERM_BP_FAT	acidic amino acid transport	5	0	0.079	0.61
GOTERM_BP_FAT	epidermal growth factor receptor signaling pathway	5	0	0.079	0.61
GOTERM_BP_FAT	macromolecular complex assembly	73	0.3	0.08	0.62
GOTERM_BP_FAT	positive regulation of organelle organization	14	0.1	0.08	0.62
GOTERM_BP_FAT	regulation of apoptosis	89	0.4	0.081	0.62
GOTERM_BP_FAT	cell junction organization	9	0	0.083	0.63
GOTERM_BP_FAT	negative regulation of phosphorylation	9	0	0.083	0.63
GOTERM_BP_FAT	negative regulation of neurogenesis	11	0	0.084	0.63
GOTERM_BP_FAT	Golgi vesicle transport	15	0.1	0.085	0.64
GOTERM_BP_FAT	protein processing	17	0.1	0.086	0.64
GOTERM_BP_FAT	coenzyme metabolic process	25	0.1	0.086	0.64
GOTERM_BP_FAT	regulation of protein binding	7	0	0.087	0.64
GOTERM_BP_FAT	calcium ion homeostasis	26	0.1	0.087	0.64
GOTERM_BP_FAT	steroid metabolic process	26	0.1	0.087	0.64
GOTERM_BP_FAT	response to drug	46	0.2	0.088	0.64
GOTERM_BP_FAT	positive regulation of binding	13	0.1	0.089	0.65
GOTERM_BP_FAT	B cell activation	12	0.1	0.091	0.66
GOTERM_BP_FAT	polyol metabolic process	8	0	0.091	0.65
GOTERM_BP_FAT	steroid hormone receptor signaling pathway	8	0	0.091	0.65
GOTERM_BP_FAT	skeletal system morphogenesis	19	0.1	0.091	0.66
GOTERM_BP_FAT	regulation of catabolic process	17	0.1	0.092	0.66
GOTERM_BP_FAT	hindbrain morphogenesis	6	0	0.093	0.66
GOTERM_BP_FAT	exocrine system development	9	0	0.093	0.66
GOTERM_BP_FAT	mannose metabolic process	4	0	0.093	0.66
GOTERM_BP_FAT	inactivation of MAPK activity	4	0	0.093	0.66
GOTERM_BP_FAT	negative regulation of axon extension	4	0	0.093	0.66
GOTERM_BP_FAT	regulation of lipid kinase activity	4	0	0.093	0.66
GOTERM_BP_FAT	plasma membrane organization	4	0	0.093	0.66
GOTERM_BP_FAT	regulation of protein catabolic process	10	0	0.093	0.66
GOTERM_BP_FAT	regulation of microtubule-based process	10	0	0.093	0.66
GOTERM_BP_FAT	metal ion homeostasis	28	0.1	0.093	0.66
GOTERM_BP_FAT	multicellular organism reproduction	60	0.3	0.094	0.66
GOTERM_BP_FAT	reproductive process in a multicellular organism	60	0.3	0.094	0.66
GOTERM_BP_FAT	regulation of Rho GTPase activity	5	0	0.096	0.67
GOTERM_BP_FAT	neuron recognition	5	0	0.096	0.67
GOTERM_BP_FAT	detection of mechanical stimulus involved in sensory perception	5	0	0.096	0.67
GOTERM_BP_FAT	cerebellar cortex morphogenesis	5	0	0.096	0.67
GOTERM_BP_FAT	negative regulation of intracellular transport	5	0	0.096	0.67
GOTERM_BP_FAT	regulation of respiratory gaseous exchange	5	0	0.096	0.67
GOTERM_BP_FAT	protein localization in nucleus	13	0.1	0.097	0.67
GOTERM_BP_FAT	positive regulation of catalytic activity	60	0.3	0.097	0.67
GOTERM_BP_FAT	regulation of binding	22	0.1	0.097	0.67
GOTERM_BP_FAT	salivary gland morphogenesis	7	0	0.1	0.68
GOTERM_BP_FAT	glucose transport	7	0	0.1	0.68
