# Supplementary material for: Genome-Wide Identification of Basic Helix–Loop–Helix and NF-1 Motifs Underlying GR Binding Sites in Male Rat Hippocampus
Source: Endocrinology. 2017 Feb 13;158(5):1486–501. doi: 10.1210/en.2016-1929 (PMC5460825; doi:10.1210/en.2016-1929)
Supplement: Supplementary file 5 [file en.2016-1929.st5.xls]

## Sheet: Sheet1
Supplementary Table 5. Molecular functions associated with genes with GR binding sites.
Category	Term	Gene Count	% List Coverage	P-Value	Benjamini
GOTERM_MF_FAT	cytoskeletal protein binding	94	0.4	1.4e-13	2e-10
GOTERM_MF_FAT	ion binding	423	1.9	1.7e-11	1.2e-08
GOTERM_MF_FAT	cation binding	411	1.8	2.3e-10	1e-07
GOTERM_MF_FAT	metal ion binding	406	1.8	2.6e-10	9e-08
GOTERM_MF_FAT	calcium ion binding	124	0.6	3.1e-09	8.4e-07
GOTERM_MF_FAT	phosphatase activity	55	0.2	3.2e-09	7.2e-07
GOTERM_MF_FAT	enzyme binding	95	0.4	3e-08	6e-06
GOTERM_MF_FAT	voltage-gated channel activity	45	0.2	3.6e-08	6.3e-06
GOTERM_MF_FAT	voltage-gated ion channel activity	45	0.2	3.6e-08	6.3e-06
GOTERM_MF_FAT	gated channel activity	59	0.3	2.4e-07	3.7e-05
GOTERM_MF_FAT	phosphoprotein phosphatase activity	35	0.2	4.7e-07	6.5e-05
GOTERM_MF_FAT	protein domain specific binding	69	0.3	5.2e-07	6.5e-05
GOTERM_MF_FAT	protein tyrosine phosphatase activity	26	0.1	1.5e-06	0.00017
GOTERM_MF_FAT	alkali metal ion binding	44	0.2	2e-06	0.00021
GOTERM_MF_FAT	identical protein binding	101	0.4	3.4e-06	0.00034
GOTERM_MF_FAT	actin binding	50	0.2	4.4e-06	0.0004
GOTERM_MF_FAT	ion channel activity	65	0.3	5.6e-06	0.00048
GOTERM_MF_FAT	protein complex binding	48	0.2	5.6e-06	0.00046
GOTERM_MF_FAT	cation channel activity	52	0.2	6.2e-06	0.00047
GOTERM_MF_FAT	substrate specific channel activity	66	0.3	7.6e-06	0.00055
GOTERM_MF_FAT	protein kinase binding	37	0.2	1.1e-05	0.00076
GOTERM_MF_FAT	kinase binding	40	0.2	2e-05	0.0013
GOTERM_MF_FAT	SH3 domain binding	22	0.1	2.2e-05	0.0014
GOTERM_MF_FAT	metal ion transmembrane transporter activity	57	0.3	2.4e-05	0.0014
GOTERM_MF_FAT	passive transmembrane transporter activity	66	0.3	2.6e-05	0.0015
GOTERM_MF_FAT	channel activity	66	0.3	2.6e-05	0.0015
GOTERM_MF_FAT	protein dimerization activity	89	0.4	3e-05	0.0016
GOTERM_MF_FAT	potassium ion binding	28	0.1	3.2e-05	0.0017
GOTERM_MF_FAT	lipase activity	21	0.1	0.00014	0.0069
GOTERM_MF_FAT	GTPase binding	22	0.1	0.00021	0.01
GOTERM_MF_FAT	calcium channel activity	19	0.1	0.00027	0.013
GOTERM_MF_FAT	voltage-gated cation channel activity	29	0.1	0.00027	0.012
GOTERM_MF_FAT	calmodulin binding	25	0.1	0.00028	0.012
GOTERM_MF_FAT	magnesium ion binding	53	0.2	0.00032	0.014
GOTERM_MF_FAT	small GTPase binding	20	0.1	0.00034	0.014
GOTERM_MF_FAT	protein homodimerization activity	56	0.2	0.00036	0.014
GOTERM_MF_FAT	phosphatase binding	14	0.1	0.00047	0.018
GOTERM_MF_FAT	protein N-terminus binding	21	0.1	0.00049	0.018
GOTERM_MF_FAT	protein phosphatase binding	13	0.1	0.00064	0.024
GOTERM_MF_FAT	symporter activity	25	0.1	0.00088	0.031
GOTERM_MF_FAT	pyridoxal phosphate binding	16	0.1	0.00091	0.031
GOTERM_MF_FAT	vitamin B6 binding	16	0.1	0.00091	0.031
GOTERM_MF_FAT	GTPase activator activity	26	0.1	0.00094	0.032
GOTERM_MF_FAT	GTPase regulator activity	47	0.2	0.001	0.035
GOTERM_MF_FAT	phosphoric diester hydrolase activity	16	0.1	0.0016	0.051
GOTERM_MF_FAT	nucleoside-triphosphatase regulator activity	47	0.2	0.0017	0.052
GOTERM_MF_FAT	vitamin binding	27	0.1	0.0018	0.055
GOTERM_MF_FAT	Ras GTPase binding	17	0.1	0.0019	0.056
GOTERM_MF_FAT	phospholipase C activity	8	0	0.002	0.057
GOTERM_MF_FAT	actin filament binding	13	0.1	0.0021	0.059
GOTERM_MF_FAT	protein tyrosine kinase activity	25	0.1	0.0021	0.059
GOTERM_MF_FAT	sodium ion binding	21	0.1	0.0022	0.059
GOTERM_MF_FAT	phosphoinositide phospholipase C activity	7	0	0.0023	0.062
GOTERM_MF_FAT	potassium channel activity	25	0.1	0.0024	0.062
GOTERM_MF_FAT	transmembrane receptor protein tyrosine kinase activity	14	0.1	0.0027	0.068
GOTERM_MF_FAT	protein heterodimerization activity	40	0.2	0.0027	0.069
GOTERM_MF_FAT	nucleoside binding	183	0.8	0.003	0.073
GOTERM_MF_FAT	tubulin binding	19	0.1	0.0037	0.088
GOTERM_MF_FAT	PDZ domain binding	16	0.1	0.0037	0.087
GOTERM_MF_FAT	protein kinase activity	83	0.4	0.0038	0.087
GOTERM_MF_FAT	acylglycerol lipase activity	5	0	0.0038	0.086
GOTERM_MF_FAT	amino acid transmembrane transporter activity	15	0.1	0.0038	0.085
GOTERM_MF_FAT	transcription repressor activity	39	0.2	0.0048	0.11
GOTERM_MF_FAT	solute:cation symporter activity	18	0.1	0.0052	0.11
GOTERM_MF_FAT	calmodulin-dependent protein kinase activity	8	0	0.0053	0.11
GOTERM_MF_FAT	protein serine/threonine phosphatase activity	10	0	0.0059	0.12
GOTERM_MF_FAT	adenyl ribonucleotide binding	167	0.7	0.0062	0.12
GOTERM_MF_FAT	enzyme activator activity	33	0.1	0.0066	0.13
GOTERM_MF_FAT	phospholipase activity	15	0.1	0.0071	0.14
GOTERM_MF_FAT	organic acid:sodium symporter activity	8	0	0.0071	0.14
GOTERM_MF_FAT	manganese ion binding	20	0.1	0.0072	0.14
GOTERM_MF_FAT	purine ribonucleotide binding	200	0.9	0.0073	0.14
GOTERM_MF_FAT	anion binding	14	0.1	0.0074	0.14
GOTERM_MF_FAT	purine nucleoside binding	178	0.8	0.0078	0.14
GOTERM_MF_FAT	ribonucleotide binding	200	0.9	0.0079	0.14
GOTERM_MF_FAT	ATP binding	163	0.7	0.0081	0.14
GOTERM_MF_FAT	adenyl nucleotide binding	175	0.8	0.0082	0.14
GOTERM_MF_FAT	purine nucleotide binding	208	0.9	0.0092	0.16
GOTERM_MF_FAT	chloride ion binding	12	0.1	0.011	0.18
GOTERM_MF_FAT	amine transmembrane transporter activity	16	0.1	0.011	0.18
GOTERM_MF_FAT	channel regulator activity	12	0.1	0.013	0.2
GOTERM_MF_FAT	L-amino acid transmembrane transporter activity	10	0	0.013	0.21
GOTERM_MF_FAT	triacylglycerol lipase activity	6	0	0.013	0.21
GOTERM_MF_FAT	amino acid binding	16	0.1	0.014	0.22
GOTERM_MF_FAT	transcription activator activity	44	0.2	0.015	0.22
GOTERM_MF_FAT	solute:sodium symporter activity	12	0.1	0.015	0.22
GOTERM_MF_FAT	voltage-gated calcium channel activity	8	0	0.015	0.22
GOTERM_MF_FAT	nucleotide binding	242	1.1	0.017	0.24
GOTERM_MF_FAT	transcription factor binding	47	0.2	0.018	0.25
GOTERM_MF_FAT	Rho GTPase activator activity	6	0	0.018	0.25
GOTERM_MF_FAT	inositol or phosphatidylinositol kinase activity	9	0	0.019	0.26
GOTERM_MF_FAT	small GTPase regulator activity	30	0.1	0.021	0.28
GOTERM_MF_FAT	carboxylic acid binding	28	0.1	0.021	0.27
GOTERM_MF_FAT	transcription regulator activity	136	0.6	0.022	0.28
GOTERM_MF_FAT	voltage-gated potassium channel activity	17	0.1	0.023	0.29
GOTERM_MF_FAT	carboxylesterase activity	17	0.1	0.023	0.29
GOTERM_MF_FAT	structural constituent of cytoskeleton	8	0	0.023	0.29
GOTERM_MF_FAT	microtubule binding	13	0.1	0.024	0.3
GOTERM_MF_FAT	insulin receptor substrate binding	5	0	0.025	0.31
GOTERM_MF_FAT	cofactor binding	45	0.2	0.027	0.32
GOTERM_MF_FAT	hydrolase activity, acting on carbon-nitrogen (but not peptide) bonds, in cyclic amidines	7	0	0.027	0.32
GOTERM_MF_FAT	glutamate receptor activity	8	0	0.028	0.32
GOTERM_MF_FAT	protein C-terminus binding	24	0.1	0.028	0.32
GOTERM_MF_FAT	calcium channel regulator activity	6	0	0.031	0.35
GOTERM_MF_FAT	low-density lipoprotein binding	6	0	0.031	0.35
GOTERM_MF_FAT	NADP or NADPH binding	9	0	0.032	0.36
GOTERM_MF_FAT	amine binding	22	0.1	0.032	0.35
GOTERM_MF_FAT	tRNA-specific ribonuclease activity	4	0	0.032	0.36
GOTERM_MF_FAT	lysophospholipase activity	4	0	0.032	0.36
GOTERM_MF_FAT	3-phosphoinositide-dependent protein kinase binding	3	0	0.033	0.36
GOTERM_MF_FAT	transaminase activity	7	0	0.033	0.36
GOTERM_MF_FAT	inositol or phosphatidylinositol phosphatase activity	7	0	0.033	0.36
GOTERM_MF_FAT	actinin binding	5	0	0.034	0.36
GOTERM_MF_FAT	diacylglycerol kinase activity	5	0	0.034	0.36
GOTERM_MF_FAT	transferase activity, transferring nitrogenous groups	8	0	0.046	0.45
GOTERM_MF_FAT	vinculin binding	4	0	0.048	0.46
GOTERM_MF_FAT	ligand-gated ion channel activity	19	0.1	0.048	0.46
GOTERM_MF_FAT	ligand-gated channel activity	19	0.1	0.048	0.46
GOTERM_MF_FAT	Rab GTPase binding	7	0	0.048	0.46
GOTERM_MF_FAT	protein complex scaffold	6	0	0.049	0.46
GOTERM_MF_FAT	growth factor binding	16	0.1	0.058	0.52
GOTERM_MF_FAT	dicarboxylic acid transmembrane transporter activity	5	0	0.058	0.52
GOTERM_MF_FAT	GTP-Rho binding	3	0	0.062	0.53
GOTERM_MF_FAT	ErbB-3 class receptor binding	3	0	0.062	0.53
GOTERM_MF_FAT	alpha-glucosidase activity	3	0	0.062	0.53
GOTERM_MF_FAT	acidic amino acid transmembrane transporter activity	4	0	0.066	0.56
GOTERM_MF_FAT	sodium:dicarboxylate symporter activity	4	0	0.066	0.56
GOTERM_MF_FAT	anion transmembrane transporter activity	20	0.1	0.066	0.56
GOTERM_MF_FAT	GABA receptor activity	6	0	0.071	0.58
GOTERM_MF_FAT	3',5'-cyclic-nucleotide phosphodiesterase activity	6	0	0.071	0.58
GOTERM_MF_FAT	deaminase activity	6	0	0.071	0.58
GOTERM_MF_FAT	lipid binding	50	0.2	0.071	0.58
GOTERM_MF_FAT	phospholipid binding	22	0.1	0.078	0.61
GOTERM_MF_FAT	insulin receptor binding	7	0	0.078	0.6
GOTERM_MF_FAT	cyclic-nucleotide phosphodiesterase activity	6	0	0.084	0.63
GOTERM_MF_FAT	protein kinase C binding	6	0	0.084	0.63
GOTERM_MF_FAT	non-membrane spanning protein tyrosine kinase activity	6	0	0.084	0.63
GOTERM_MF_FAT	cation:amino acid symporter activity	4	0	0.087	0.64
GOTERM_MF_FAT	1-phosphatidylinositol-3-kinase activity	4	0	0.087	0.64
GOTERM_MF_FAT	nucleobase, nucleoside, nucleotide and nucleic acid transmembrane transporter activity	4	0	0.087	0.64
GOTERM_MF_FAT	phosphoprotein phosphatase inhibitor activity	5	0	0.089	0.65
GOTERM_MF_FAT	lithium ion binding	3	0	0.095	0.67
GOTERM_MF_FAT	calcium- and calmodulin-responsive adenylate cyclase activity	3	0	0.095	0.67
GOTERM_MF_FAT	ribonuclease P activity	3	0	0.095	0.67
GOTERM_MF_FAT	arylsulfatase activity	3	0	0.095	0.67
GOTERM_MF_FAT	carboxy-lyase activity	6	0	0.098	0.68
